# Supplementary material for: An atlas of gene expression and gene co-regulation in the human retina
Source: Nucleic Acids Res. 2016 May 27;44(12):5773–84. doi: 10.1093/nar/gkw486 (PMC4937338; doi:10.1093/nar/gkw486)
Supplement: SUPPLEMENTARY DATA [file supp_gkw486_nar-00602-z-2016-File013.xlsx]

## Sheet: Sheet1
Photoreceptor	RPE	Retnet
ABCA4	A_32_P114831	ABCA4
ADRB1	BEST1	ABCC6
AIPL1	C1orf168	ABHD12
AMPD2	C6orf105	ACBD5
ARR3	CLIC6	ADAM9
CABP4	COL8A1	ADAMTS18
CABP5	COL8A2	AHI1
CACNA1F	DKFZp761G0122	AIPL1
CASP7	GPNMB	ALMS1
CLCA3	IL8	ARL2BP
CLTB	ITGB8	ARL6
CNGA3	KCNJ13	ATXN7
CNGB1B	KCNS3	BBIP1
CNGB3	LGI1	BBS1
CRX	LRP8	BBS10
CXX1C	MYRIP	BBS12
DGKD	NTN4	BBS2
ELOVL4	PLA2G7	BBS4
EYS	PLD5	BBS5
FAM161A	PRDM16	BBS7
FSCN2	RWDD3	BBS9
GNAT1	SLC16A12	BEST1
GNAT2	SLC26A4	C12orf65
GNB1	SLC26A7	C1QTNF5
GNGT2	SLC6A13	C21orf2
GRK1	SLCO1C1	C2orf71
GUCA1A	SMOC2	C8orf37
GUCA1B	TMEM27	CA4
GULO	VASN	CABP4
IMPG1		CACNA1F
IMPG2		CACNA2D4
KCNV2		CAPN5
NR2E3		CC2D2A
NRL		CDH23
OLFM1		CDH3
OPN1LW		CDHR1
OPN1MW		CEP164
OPN1SW		CEP290
OSGEP		CERKL
PDE6A		CFH
PDE6B		CHM
PDE6C		CIB2
PDE6G		CLN3
PDE6H		CLRN1
PPAP2C		CNGA1
PRPH2		CNGA3
RCVRN		CNGB1
REEP6		CNGB3
RGS9		CNNM4
RHO		COL11A1
RLBP1		COL2A1
ROM1		COL9A1
RP1		CRB1
RP1L1		CRX
RPGRIP1		CSPP1
SAG		CYP4V2
SLC24A1		DFNB31
TULP1		DHDDS
UNC119		DHX38
XLRS1		DMD
		DTHD1
		EFEMP1
		ELOVL4
		EMC1
		EYS
		FAM161A
		FLVCR1
		FSCN2
		FZD4
		GDF6
		GNAT1
		GNAT2
		GNPTG
		GPR125
		GPR179
		GPR98
		GRK1
		GRM6
		GUCA1A
		GUCA1B
		GUCY2D
		HARS
		HK1
		HMCN1
		IDH3B
		IFT140
		IFT27
		IMPDH1
		IMPG1
		IMPG2
		INPP5E
		INVS
		IQCB1
		ITM2B
		JAG1
		KCNJ13
		KCNV2
		KIAA1549
		KIF11
		KIZ
		KLHL7
		KSS
		LCA5
		LHON
		LRAT
		LRIT3
		LRP5
		LZTFL1
		MAK
		MERTK
		MFN2
		MFRP
		MKKS
		MKS1
		MT-ATP6
		MT-TH
		MT-TL1
		MT-TP
		MT-TS2
		MTTP
		MVK
		MYO7A
		NDP
		NEK2
		NMNAT1
		NPHP1
		NPHP3
		NPHP4
		NR2E3
		NR2F1
		NRL
		NYX
		OAT
		OFD1
		OPA1
		OPA3
		OPN1LW
		OPN1MW
		OPN1SW
		OTX2
		PANK2
		PAX2
		PCDH15
		PCYT1A
		PDE6A
		PDE6B
		PDE6C
		PDE6G
		PDE6H
		PDZD7
		PEX1
		PEX2
		PEX7
		PGK1
		PHYH
		PITPNM3
		PLA2G5
		PRCD
		PROM1
		PRPF3
		PRPF31
		PRPF4
		PRPF6
		PRPF8
		PRPH2
		RAB28
		RAX2
		RB1
		RBP3
		RBP4
		RD3
		RDH11
		RDH12
		RDH5
		RGR
		RGS9
		RGS9BP
		RHO
		RIMS1
		RLBP1
		ROM1
		RP1
		RP1L1
		RP2
		RP9
		RPE65
		RPGR
		RPGRIP1
		RPGRIP1L
		RS1
		SAG
		SDCCAG8
		SEMA4A
		SLC24A1
		SLC7A14
		SNRNP200
		SPATA7
		TEAD1
		TIMM8A
		TIMP3
		TMEM126A
		TMEM237
		TOPORS
		TREX1
		TRIM32
		TRPM1
		TSPAN12
		TTC8
		TTLL5
		TTPA
		TUB
		TULP1
		UNC119
		USH1C
		USH1G
		USH2A
		VCAN
		WDPCP
		WDR19
		WFS1
		ZNF423
		ZNF513
