# Supplementary material for: An atlas of gene expression and gene co-regulation in the human retina
Source: Nucleic Acids Res. 2016 May 27;44(12):5773–84. doi: 10.1093/nar/gkw486 (PMC4937338; doi:10.1093/nar/gkw486)
Supplement: SUPPLEMENTARY DATA [file supp_gkw486_nar-00602-z-2016-File015.xlsx]

## Sheet: Sheet1
Sample	Yield (Mbp)	# Reads	% of >= Q30 Bases (PF)	Mean Quality Score (PF)	# Fragments	Mapped on transcripts	% Mapped on transcripts	Mapped on genome	% Mapped on genome
RNA1	4646	62786354	95	37.2	31226674	24634830	78.9	28508126	91.29
RNA2	5401	72985732	95	37.2	36295975	29144025	80.3	33372094	91.94
RNA3	4372	58286808	86	34.1	28835052	23950702	83.1	25721789	89.2
RNA4	5071	68526466	95	37.2	34053619	27271223	80.1	31201816	91.63
RNA5	6633	88443608	87	34.3	43803109	35633850	81.4	39664179	90.55
RNA6	6359	84782582	87	34.3	41983491	30895404	73.6	38171600	90.92
RNA7	5624	74987142	87	34.2	37134417	29939451	80.6	33715610	90.79
RNA8	4346	57948692	86	34.2	28690796	23550279	82.1	25825527	90.01
RNA9	6823	90975498	87	34.3	45078540	33622437	74.6	40881910	90.69
RNA10	5576	75345722	95	37.2	37515253	29622565	79	34198617	91.16
RNA11	5407	73073086	95	37.2	36390288	28589331	78.6	33380661	91.73
RNA12	6999	69985730	90	35.2	34992865	27451666	78.4	32405823	92.61
RNA13	4008	54163470	95	37	26921485	22035135	81.8	24032684	89.27
RNA14	2926	39544614	95	37.2	19661676	16449613	83.7	17594395	89.49
RNA15	5405	73039722	95	37.1	36280891	30140973	83.1	32821954	90.47
RNA16	3823	51668664	95	37.1	25512507	21192069	83.1	22964969	90.01
RNA17	3242	43808750	94	36.9	21714576	17234055	79.4	18283793	84.2
RNA18	5257	52566836	89	3476	26283418	20415178	77.7	23127232	87.99
RNA19	7123	96260038	95	37.2	47916238	39051922	81.5	44068707	91.97
RNA20	6681	90286610	95	37.3	44969174	35960201	80	41220283	91.66
RNA21	4064	54925476	95	37	27332740	22745611	83.2	25004826	91.48
RNA22	7892	78921298	90	35.1	39460649	31091837	78.8	35873129	90.91
RNA23	3948	39477198	88	34.5	19738599	14210032	72	16462571	83.4
RNA24	9430	94302210	90	35.2	47151105	37436531	79.4	43805222	92.9
RNA25	6241	84337810	94	37	41970459	34724675	82.7	38601276	91.97
RNA26	3586	48457386	94	36.7	23957746	19335163	80.7	20999821	87.65
RNA27	6646	89809264	94	37	44715180	36787302	82.3	40890485	91.45
RNA28	6594	89105840	95	37	44365734	35216026	79.4	40511634	91.31
RNA29	4478	60510052	94	36.9	30088750	23883445	79.4	26310063	87.44
RNA30	4268	57675894	94	36.8	28708387	23411981	81.6	26157640	91.11
RNA31	5922	80032208	94	36.8	39843565	31139183	78.2	36549898	91.73
RNA32	5133	69360868	94	36.8	34495188	26808569	77.7	31759030	92.07
RNA33	5983	80850020	94	36.8	40248184	30139644	74.9	36846364	91.55
RNA34	5393	72881308	94	36.9	36293261	26865624	74	33290577	91.73
RNA35	6458	87269236	94	36.9	43456217	33757641	77.7	39885351	91.78
RNA36	4282	57868526	94	36.7	28818480	20896109	72.5	26279344	91.19
RNA37	5154	69648140	93	36.6	34682141	26655325	76.9	31876938	91.91
RNA38	5446	73592126	93	36.6	36609719	29132305	79.6	33437264	91.33
RNA39	5466	73858920	93	36.6	36779396	27484174	74.7	33637775	91.46
RNA40	5783	78145782	93	36.7	38910389	28433842	73.1	35600693	91.49
RNA41	7144	96543286	94	36.7	48057156	34748889	72.3	44084770	91.73
RNA42	10959	109588528	90	35.2	54794264	43822988	80	50893685	92.88
RNA43	7207	72074884	91	35.4	36037442	28948355	80.3	33525238	93.03
RNA44	7903	79031268	91	35.3	39515634	31005308	78.5	36793459	93.11
RNA45	7985	79847018	91	35.4	39923509	29051212	72.8	37212295	93.21
RNA46	8124	81239190	91	35.4	40619595	31697480	78	37902058	93.31
RNA47	5902	59023798	91	35.3	29511899	22561462	76.4	27478070	93.11
RNA48	7139	71390762	91	35.4	35695381	28138742	78.8	33217597	93.06
RNA49	6631	66305582	90	35.1	33152791	25402080	76.6	30787249	92.86
RNA50	8113	81132436	90	35.1	40566218	30825301	76	37694741	92.92
Average	5900	72333449	92	36	3.60152e+07	2.82628e+07	78.6	3.28906e+07	91.0532
Total	294996	3616672438			1800759822	1413141745		1413141745
