# Supplementary material for: An atlas of gene expression and gene co-regulation in the human retina
Source: Nucleic Acids Res. 2016 May 27;44(12):5773–84. doi: 10.1093/nar/gkw486 (PMC4937338; doi:10.1093/nar/gkw486)
Supplement: SUPPLEMENTARY DATA [file supp_gkw486_nar-00602-z-2016-File017.xlsx]

## Sheet: Guilty_by_association_photorece
ENSEMBL	HGNC	P-adj	PR Neighbur	All Neighbur	Gene_type	Expression rank	In-situ essay	Comment
ENSG00000113657	DPYSL3	6.25e-21	16	117	protein_coding	184		Neurite and axonal outgrowth
ENSG00000179270	C2orf71	4.05e-19	13	64	protein_coding	1041		Causing Retinitis Pigmentosa 54
ENSG00000166569	CPLX4	8.37e-18	14	106	protein_coding	380		Expressed by mouse rod cells
ENSG00000100744	GSKIP	1.16e-17	13	83	protein_coding	4593		Potentially involved in photoreceptor cell survival
ENSG00000047617	ANO2	1.42e-16	13	98	protein_coding	320	ok	Potentially involved in photoreceptor membrane potential and firing
ENSG00000116729	WLS	2.83e-16	13	104	protein_coding	1902		Mediate many developmental processes during embryogenesis
ENSG00000173890	GPR160	7.59e-16	14	148	protein_coding	2794		G-protein coupled receptor with unknown function
ENSG00000124374	PAIP2B	1.63e-15	15	200	protein_coding	3730		Influence membrane potential and light-dependent firing
ENSG00000181264	TMEM136	2.05e-15	12	95	protein_coding	2088		Transmembrane protein is expressed in mouse neuroretina
ENSG00000160216	AGPAT3	3.47e-15	14	166	protein_coding	243		Ubiquitous acetyltransferase involved in lipid metabolism
ENSG00000162073	PAQR4	3.89e-15	9	30	protein_coding	673	ok	Structurally similar to ADIPOR1 and ADIPOR2
ENSG00000163431	LMOD1	6.39e-15	10	50	protein_coding	1440		Muscular antigen involved in Thyroid Ophtalmopathy
ENSG00000081189	MEF2C	7.03e-15	12	103	protein_coding	5685		TF inolved in multi-organs development including brain
ENSG00000104341	LAPTM4B	1.49e-14	12	104	protein_coding	299	ok	Lysosome-associated protein expressed in many tissues
ENSG00000158445	KCNB1	5e-14	14	200	protein_coding	326
ENSG00000173706	HEG1	5.38e-14	14	200	protein_coding	2496
ENSG00000145416	MARCH1	5.79e-14	14	200	protein_coding	6905
ENSG00000205208	C4orf46	6.22e-14	14	200	protein_coding	9758
ENSG00000007062	PROM1	6.23e-14	10	59	protein_coding	177
ENSG00000196116	TDRD7	1.22e-13	12	126	protein_coding	2353
ENSG00000221823	PPP3R1	1.4e-13	13	166	protein_coding	879
ENSG00000114349	GNAT1	2.46e-13	10	68	protein_coding	17
ENSG00000229922		3.09e-13	11	96	lincRNA	1597
ENSG00000123836	PFKFB2	6.85e-13	11	110	protein_coding	1169
ENSG00000050393	MCUR1	1.28e-12	13	200	protein_coding	1804
ENSG00000135318	NT5E	1.43e-12	11	114	protein_coding	2049
ENSG00000148600	CDHR1	1.66e-12	12	153	protein_coding	45
ENSG00000120055	C10orf95	2.57e-12	7	21	protein_coding	10016
ENSG00000107618	RBP3	3.21e-12	9	59	protein_coding	12
ENSG00000132437	DDC	3.84e-12	7	22	protein_coding	735
ENSG00000170606	HSPA4	4.56e-12	11	127	protein_coding	763
ENSG00000125207	PIWIL1	5.38e-12	8	40	protein_coding	7116
ENSG00000237070		6.96e-12	10	93	antisense	5984
ENSG00000125430	HS3ST3B1	9.79e-12	12	178	protein_coding	7629
ENSG00000168348	INSM2	2.88e-11	7	28	protein_coding	12703
ENSG00000134775	FHOD3	2.95e-11	12	199	protein_coding	4113
ENSG00000140743	CDR2	3.34e-11	12	200	protein_coding	2962
ENSG00000155755	TMEM237	3.34e-11	12	200	protein_coding	1010
ENSG00000140367	UBE2Q2	4.01e-11	12	200	protein_coding	4834
ENSG00000111837	MAK	4.26e-11	12	200	protein_coding	1002
ENSG00000138190	EXOC6	5.03e-11	7	30	protein_coding	3864
ENSG00000115687	PASK	5.7e-11	8	53	protein_coding	3959
ENSG00000198515	CNGA1	1.09e-10	8	57	protein_coding	531
ENSG00000197416	FABP12	1.15e-10	6	17	protein_coding	6343
ENSG00000088727	KIF9	1.47e-10	5	8	protein_coding	9053
ENSG00000104611	SH2D4A	1.48e-10	8	58	protein_coding	11739
ENSG00000116703	PDC	1.6e-10	10	127	protein_coding	398
ENSG00000272016	NA	2.24e-10	11	175	lincRNA	1353
ENSG00000087274	ADD1	4.87e-10	11	200	protein_coding	67
ENSG00000148225	WDR31	4.87e-10	11	191	protein_coding	7512
ENSG00000144868	TMEM108	5.46e-10	11	200	protein_coding	3672
ENSG00000167986	DDB1	5.77e-10	11	200	protein_coding	43
ENSG00000135090	TAOK3	6.46e-10	11	200	protein_coding	2314
ENSG00000172350	ABCG4	6.46e-10	11	200	protein_coding	464
ENSG00000154978	VOPP1	6.56e-10	5	10	protein_coding	185
ENSG00000181378	CCDC108	7.59e-10	10	152	protein_coding	7267
ENSG00000060656	PTPRU	7.63e-10	11	200	protein_coding	1547
ENSG00000050405	LIMA1	8.51e-10	11	200	protein_coding	5758
ENSG00000143514	TP53BP2	8.51e-10	11	200	protein_coding	3258
ENSG00000197977	ELOVL2	8.51e-10	11	200	protein_coding	7013
ENSG00000120756	PLS1	8.98e-10	11	200	protein_coding	10082
ENSG00000184792	OSBP2	1.06e-09	8	74	protein_coding	259
ENSG00000248008	DYNLL1-AS1	1.2e-09	9	109	antisense	7894
ENSG00000048342	CC2D2A	1.66e-09	8	79	protein_coding	1418
ENSG00000150773	PIH1D2	4.02e-09	7	56	protein_coding	10399
ENSG00000178053	MLF1	4.17e-09	8	86	protein_coding	6732
ENSG00000102104	RS1	5.32e-09	6	32	protein_coding	499
ENSG00000185739	SRL	5.32e-09	6	31	protein_coding	8142
ENSG00000140386	SCAPER	5.68e-09	10	181	protein_coding	3139
ENSG00000260947		7.82e-09	7	57	lincRNA	10020
ENSG00000148204	CRB2	7.83e-09	10	189	protein_coding	4553
ENSG00000204560	DHX16	8.26e-09	10	189	protein_coding	2437
ENSG00000144407	PTH2R	8.69e-09	8	97	protein_coding	8905
ENSG00000181666	HKR1	9.48e-09	8	94	protein_coding	369
ENSG00000186765	FSCN2	1.06e-08	4	6	protein_coding	5186
ENSG00000182667	NTM	1.19e-08	6	35	protein_coding	2487
ENSG00000119715	ESRRB	1.28e-08	7	63	protein_coding	2399
ENSG00000240370	RPL13P5	1.31e-08	10	200	pseudogene	7599
ENSG00000145703	IQGAP2	1.37e-08	10	200	protein_coding	5713
ENSG00000070214	SLC44A1	1.44e-08	10	200	protein_coding	8597
ENSG00000172380	GNG12	1.59e-08	10	200	protein_coding	12689
ENSG00000120925	RNF170	1.61e-08	7	67	protein_coding	4270
ENSG00000082126	MPP4	1.84e-08	8	105	protein_coding	213
ENSG00000205325		5.25e-08	6	44	lincRNA	9915
ENSG00000117682	DHDDS	6.68e-08	9	177	protein_coding	3125
ENSG00000143995	MEIS1	7.78e-08	9	183	protein_coding	2127
ENSG00000187033	SAMD7	9.03e-08	9	182	protein_coding	2211
ENSG00000149483	TMEM138	9.14e-08	6	49	protein_coding	1081
ENSG00000223547	ZNF844	9.32e-08	8	129	protein_coding	7286
ENSG00000132646	PCNA	1.51e-07	6	53	protein_coding	1928
ENSG00000119685	TTLL5	1.83e-07	9	200	protein_coding	3761
ENSG00000118473	SGIP1	1.92e-07	9	200	protein_coding	532
ENSG00000149970	CNKSR2	2e-07	9	200	protein_coding	4298
ENSG00000164442	CITED2	2.09e-07	9	200	protein_coding	3309
ENSG00000122507	BBS9	2.28e-07	8	142	protein_coding	5378
ENSG00000086189	DIMT1	2.29e-07	9	200	protein_coding	7965
ENSG00000113319	RASGRF2	2.29e-07	9	200	protein_coding	3339
ENSG00000114541	FRMD4B	2.39e-07	9	200	protein_coding	6249
ENSG00000175155	YPEL2	2.61e-07	9	200	protein_coding	1285
ENSG00000138623	SEMA7A	3e-07	6	62	protein_coding	886
ENSG00000172375	C2CD2L	3.16e-07	8	152	protein_coding	2635
ENSG00000140983	RHOT2	3.44e-07	4	14	protein_coding	176
ENSG00000180891	CUEDC1	5.76e-07	5	33	protein_coding	1208
ENSG00000104888	SLC17A7	6.2e-07	7	110	protein_coding	80
ENSG00000107362	ABHD17B	7.44e-07	8	166	protein_coding	7378
ENSG00000114812	VIPR1	9.07e-07	5	37	protein_coding	8956
ENSG00000133460	SLC2A11	9.07e-07	5	38	protein_coding	958
ENSG00000182324	KCNJ14	1.05e-06	5	39	protein_coding	2541
ENSG00000134508	CABLES1	1.25e-06	4	16	protein_coding	9404
ENSG00000143507	DUSP10	1.54e-06	7	123	protein_coding	6473
ENSG00000140545	MFGE8	1.62e-06	4	17	protein_coding	140
ENSG00000071909	MYO3B	2.49e-06	6	84	protein_coding	10080
ENSG00000138449	SLC40A1	2.72e-06	8	200	protein_coding	6901
ENSG00000088899	LZTS3	2.94e-06	8	200	protein_coding	190
ENSG00000103489	XYLT1	3.06e-06	8	200	protein_coding	11173
ENSG00000164588	HCN1	3.18e-06	8	200	protein_coding	1550
ENSG00000185518	SV2B	3.18e-06	8	200	protein_coding	179
ENSG00000188452	CERKL	3.3e-06	8	200	protein_coding	10882
ENSG00000106701	FSD1L	3.43e-06	8	200	protein_coding	3240
ENSG00000126003	PLAGL2	3.56e-06	8	200	protein_coding	5965
ENSG00000151491	EPS8	3.56e-06	8	200	protein_coding	4808
ENSG00000139988	RDH12	3.57e-06	5	50	protein_coding	492
ENSG00000021300	PLEKHB1	4.03e-06	4	21	protein_coding	85
ENSG00000138175	ARL3	4.03e-06	4	23	protein_coding	685
ENSG00000185250	PPIL6	4.92e-06	4	23	protein_coding	11697
ENSG00000266456		4.92e-06	4	23	antisense	6075
ENSG00000143641	GALNT2	4.98e-06	7	150	protein_coding	2370
ENSG00000198794	SCAMP5	6.45e-06	3	7	protein_coding	106
ENSG00000169814	BTD	7.2e-06	5	55	protein_coding	9010
ENSG00000106348	IMPDH1	1.03e-05	3	8	protein_coding	165
ENSG00000213626	LBH	1.23e-05	4	31	protein_coding	1513
ENSG00000119862	LGALSL	1.44e-05	5	65	protein_coding	1391
ENSG00000122477	LRRC39	2.06e-05	4	32	protein_coding	1180
ENSG00000169752	NRG4	2.11e-05	7	188	protein_coding	6339
ENSG00000189221	MAOA	2.44e-05	5	70	protein_coding	5861
ENSG00000112365	ZBTB24	3.01e-05	4	35	protein_coding	9311
ENSG00000156599	ZDHHC5	3.57e-05	7	200	protein_coding	1829
ENSG00000163629	PTPN13	3.57e-05	7	200	protein_coding	702
ENSG00000229645	LINC00341	3.69e-05	5	80	lincRNA	5034
ENSG00000075213	SEMA3A	3.7e-05	7	200	protein_coding	8913
ENSG00000180458		3.8e-05	4	39	antisense	13163
ENSG00000110090	CPT1A	3.95e-05	7	200	protein_coding	3354
ENSG00000130559	CAMSAP1	3.95e-05	7	200	protein_coding	158
ENSG00000158234	FAIM	4.24e-05	4	38	protein_coding	1905
ENSG00000066855	MTFR1	6.05e-05	5	85	protein_coding	5698
ENSG00000141452	C18orf8	6.8e-05	5	86	protein_coding	3454
ENSG00000163075		6.8e-05	5	88	protein_coding	10098
ENSG00000113296	THBS4	7.18e-05	2	3	protein_coding	8595
ENSG00000250543		7.18e-05	2	3	lincRNA	3748
ENSG00000104679	R3HCC1	8.19e-05	3	16	protein_coding	1965
ENSG00000144043	TEX261	9.92e-05	6	158	protein_coding	1323
ENSG00000079101	CLUL1	0.000101	3	19	protein_coding	1266
ENSG00000065978	YBX1	0.00012	4	59	protein_coding	196
ENSG00000215218	UBE2QL1	0.000122	3	17	protein_coding	1483
ENSG00000061337	LZTS1	0.000197	5	108	protein_coding	10164
ENSG00000153885	KCTD15	0.000197	6	178	protein_coding	3714
ENSG00000204033	LRIT2	0.000202	3	21	protein_coding	2878
ENSG00000147799	ARHGAP39	0.000208	4	57	protein_coding	4487
ENSG00000129347	KRI1	0.000235	3	21	protein_coding	1056
ENSG00000181004	BBS12	0.000274	4	60	protein_coding	9934
ENSG00000259319		0.000279	5	119	antisense	8472
ENSG00000085552	IGSF9	0.000299	3	23	protein_coding	136
ENSG00000162946	DISC1	0.000361	6	200	protein_coding	4881
ENSG00000144061	NPHP1	0.000371	6	199	protein_coding	7685
ENSG00000136379	ABHD17C	0.000377	4	67	protein_coding	8610
ENSG00000117155	SSX2IP	0.000382	6	200	protein_coding	683
ENSG00000142784	WDTC1	0.000382	6	200	protein_coding	477
ENSG00000005469	CROT	0.000393	6	200	protein_coding	6292
ENSG00000122778	KIAA1549	0.000393	6	200	protein_coding	12367
ENSG00000131650	KREMEN2	0.000402	3	25	protein_coding	6289
ENSG00000040199	PHLPP2	0.000404	6	200	protein_coding	3256
ENSG00000054654	SYNE2	0.000404	6	200	protein_coding	538
ENSG00000167196	FBXO22	0.000404	6	200	protein_coding	7732
ENSG00000159346	ADIPOR1	0.000415	6	200	protein_coding	914
ENSG00000178104	PDE4DIP	0.000415	6	200	protein_coding	636
ENSG00000156194	PPEF2	0.000454	3	26	protein_coding	284
ENSG00000059915	PSD	0.000476	2	5	protein_coding	205
ENSG00000142655	PEX14	0.000476	2	6	protein_coding	1954
ENSG00000256061	DYX1C1	0.000478	3	29	protein_coding	6621
ENSG00000214756	METTL12	0.000773	3	32	protein_coding	7140
ENSG00000105825	TFPI2	0.000824	3	40	protein_coding	6671
ENSG00000186326	RGS9BP	0.000995	2	7	protein_coding	5622
ENSG00000162194	C11orf48	0.00132	2	9	protein_coding	976
ENSG00000163879	DNALI1	0.00152	5	167	protein_coding	4295
ENSG00000131504	DIAPH1	0.00169	5	200	protein_coding	2838
ENSG00000159023	EPB41	0.00173	5	200	protein_coding	563
ENSG00000163093	BBS5	0.00177	5	200	protein_coding	3128
ENSG00000160179	ABCG1	0.0022	3	45	protein_coding	5543
ENSG00000180346	TIGD2	0.00251	4	106	protein_coding	10742
ENSG00000185974	NA	0.00302	5	200	protein_coding	200
ENSG00000150275	PCDH15	0.00309	5	200	protein_coding	4217
ENSG00000109689	STIM2	0.00316	5	200	protein_coding	4267
ENSG00000272374	NA	0.00319	4	115	lincRNA	11630
ENSG00000101265	RASSF2	0.00331	5	198	protein_coding	293
ENSG00000196663	TECPR2	0.00331	5	200	protein_coding	3934
ENSG00000205581	HMGN1	0.00331	5	200	protein_coding	102
ENSG00000138771	SHROOM3	0.00339	5	200	protein_coding	9710
ENSG00000151090	THRB	0.00354	5	200	protein_coding	4969
ENSG00000140859	KIFC3	0.00487	2	15	protein_coding	620
ENSG00000143318	CASQ1	0.00487	2	16	protein_coding	4977
ENSG00000177981	ASB8	0.00585	4	137	protein_coding	3738
ENSG00000254986	DPP3	0.00628	2	17	protein_coding	3762
ENSG00000104969	SGTA	0.00785	2	20	protein_coding	912
ENSG00000165905	GYLTL1B	0.00785	2	20	protein_coding	6291
ENSG00000154240	CEP112	0.00887	4	152	protein_coding	6646
ENSG00000149480	MTA2	0.00959	2	21	protein_coding	332
ENSG00000128581	RABL5	0.0115	2	24	protein_coding	3707
ENSG00000146950	SHROOM2	0.0132	3	84	protein_coding	4120
ENSG00000151117	TMEM86A	0.0132	3	83	protein_coding	11833
ENSG00000223960		0.0145	3	111	antisense	8812
ENSG00000164318	EGFLAM	0.0147	2	27	protein_coding	1910
ENSG00000117139	KDM5B	0.0155	4	184	protein_coding	964
ENSG00000110697	PITPNM1	0.016	3	115	protein_coding	345
ENSG00000183628	DGCR6	0.0181	1	3	protein_coding	5330
ENSG00000269913		0.0181	1	4	lincRNA	1247
ENSG00000155846	PPARGC1B	0.0202	4	200	protein_coding	4804
ENSG00000103021	CCDC113	0.0204	4	200	protein_coding	10208
ENSG00000127463	EMC1	0.0204	3	97	protein_coding	1781
ENSG00000144229	THSD7B	0.0206	4	200	protein_coding	5385
ENSG00000182606	TRAK1	0.0206	4	200	protein_coding	589
ENSG00000267470	ZNF571-AS1	0.0208	4	200	antisense	6835
ENSG00000140153	WDR20	0.0214	4	200	protein_coding	5999
ENSG00000130940	CASZ1	0.0215	4	200	protein_coding	195
ENSG00000068400	GRIPAP1	0.0223	4	200	protein_coding	831
ENSG00000121057	AKAP1	0.0223	4	200	protein_coding	1966
ENSG00000132570	PCBD2	0.0248	4	200	protein_coding	11082
ENSG00000173011	TADA2B	0.0248	4	200	protein_coding	3070
ENSG00000215251	FASTKD5	0.0248	3	106	protein_coding	10333
ENSG00000066777	ARFGEF1	0.0252	4	200	protein_coding	2454
ENSG00000119912	IDE	0.0252	4	200	protein_coding	7011
ENSG00000171811	TTC40	0.0252	4	200	protein_coding	10007
ENSG00000119636	CCDC176	0.0256	4	200	protein_coding	6697
ENSG00000108799	EZH1	0.0277	2	42	protein_coding	142
ENSG00000154162	CDH12	0.0289	3	117	protein_coding	7320
ENSG00000102575	ACP5	0.03	1	5	protein_coding	4129
ENSG00000175161	CADM2	0.0312	3	113	protein_coding	1163
ENSG00000116237	ICMT	0.0339	2	42	protein_coding	1745
ENSG00000131711	MAP1B	0.036	1	6	protein_coding	131
ENSG00000167615	LENG8	0.036	1	7	protein_coding	6
ENSG00000116353	MECR	0.0362	1	4	protein_coding	5047
ENSG00000205572	SERF1B	0.0362	1	3	protein_coding	1263
ENSG00000198947	DMD	0.0407	2	44	protein_coding	1739
ENSG00000131446	MGAT1	0.0419	1	7	protein_coding	1337
ENSG00000186187	ZNRF1	0.0419	1	7	protein_coding	8140
ENSG00000179361	ARID3B	0.0428	3	131	protein_coding	3549
ENSG00000090020	SLC9A1	0.0478	1	8	protein_coding	4771
ENSG00000144840	RABL3	0.0478	1	8	protein_coding	4333
ENSG00000162065	TBC1D24	0.0478	1	8	protein_coding	5258
ENSG00000164543	STK17A	0.0478	1	8	protein_coding	11458
ENSG00000185585	OLFML2A	0.0478	1	8	protein_coding	12757
ENSG00000024048	UBR2	0.0482	1	4	protein_coding	2216
ENSG00000104814	MAP4K1	0.0482	1	4	protein_coding	1664
ENSG00000103194	USP10	0.0496	3	175	protein_coding	2295

## Sheet: Sheet1
MARCH1	BP	GO:0050953	sensory perception of light stimulus	148	6	1	0.00048	Sensory Perception Of Light Stimulus [GO:0050953] (p=4.80E-04)
ABCG1	BP	GO:0007601	visual perception	145	3	0.17	0.00054	Visual Perception [GO:0007601] (p=5.40E-04)
ABCG4	BP	GO:0042073	intraciliary transport	24	3	0.11	0.00018	Intraciliary Transport [GO:0042073] (p=1.80E-04)
ABHD17B	BP	GO:0048646	anatomical structure formation involved ...	612	18	6.22	4e-05	Anatomical Structure Formation Involved ... [GO:0048646] (p=4.00E-05)
ABHD17C	BP	GO:0002378	immunoglobulin biosynthetic process	1	1	0	0.0028	Immunoglobulin Biosynthetic Process [GO:0002378] (p=2.80E-03)
ADD1	BP	GO:0007601	visual perception	145	13	2.05	1.2e-07	Visual Perception [GO:0007601] (p=1.20E-07)
ADIPOR1	BP	GO:0060271	cilium morphogenesis	145	10	1.4	1.3e-06	Cilium Morphogenesis [GO:0060271] (p=1.30E-06)
AGPAT3	BP	GO:0007601	visual perception	145	5	0.59	0.00029	Visual Perception [GO:0007601] (p=2.90E-04)
AIPL1	BP	GO:0007601	visual perception	145	8	0.56	6.6e-08	Visual Perception [GO:0007601] (p=6.60E-08)
AKAP1	BP	GO:0006144	purine nucleobase metabolic process	29	4	0.4	0.00061	Purine Nucleobase Metabolic Process [GO:0006144] (p=6.10E-04)
ANO2	BP	GO:0009583	detection of light stimulus	94	16	0.76	2.3e-17	Detection Of Light Stimulus [GO:0009583] (p=2.30E-17)
ARFGEF1	BP	GO:0006351	transcription, DNA-templated	2344	161	108.31	1.1e-08	Transcription, Dna-Templated [GO:0006351] (p=1.10E-08)
ARHGAP39	BP	GO:0033344	cholesterol efflux	21	2	0.04	0.00073	Cholesterol Efflux [GO:0033344] (p=7.30E-04)
ARID3B	BP	GO:0042073	intraciliary transport	24	2	0.04	0.00061	Intraciliary Transport [GO:0042073] (p=6.10E-04)
ARL3	BP	GO:0060907	positive regulation of macrophage cytoki...	3	1	0	0.0015	Positive Regulation Of Macrophage Cytoki... [GO:0060907] (p=1.50E-03)
ASB8	BP	GO:0010970	microtubule-based transport	89	3	0.13	0.00026	Microtubule-Based Transport [GO:0010970] (p=2.60E-04)
BBS12	BP	GO:0051531	NFAT protein import into nucleus	8	1	0.01	0.0054	Nfat Protein Import Into Nucleus [GO:0051531] (p=5.40E-03)
BBS5	BP	GO:0002318	myeloid progenitor cell differentiation	3	2	0.02	0.00014	Myeloid Progenitor Cell Differentiation [GO:0002318] (p=1.40E-04)
BBS9	BP	GO:0007601	visual perception	145	7	0.98	5.3e-05	Visual Perception [GO:0007601] (p=5.30E-05)
BTD	BP	GO:0003017	lymph circulation	1	1	0	0.0015	Lymph Circulation [GO:0003017] (p=1.50E-03)
C10orf95	BP	GO:0007603	phototransduction, visible light	68	4	0.07	5.5e-07	Phototransduction, Visible Light [GO:0007603] (p=5.50E-07)
C18orf8	BP	GO:0009585	red, far-red light phototransduction	1	1	0	0.0032	Red, Far-Red Light Phototransduction [GO:0009585] (p=3.20E-03)
C2CD2L	BP	GO:0043321	regulation of natural killer cell degran...	2	1	0	0.0035	Regulation Of Natural Killer Cell Degran... [GO:0043321] (p=3.50E-03)
C2orf71	BP	GO:0034626	fatty acid elongation, polyunsaturated f...	3	1	0	0.002	Fatty Acid Elongation, Polyunsaturated F... [GO:0034626] (p=2.00E-03)
C4orf46	BP	GO:0000720	pyrimidine dimer repair by nucleotide-ex...	3	1	0	0.002	Pyrimidine Dimer Repair By Nucleotide-Ex... [GO:0000720] (p=2.00E-03)
CABLES1	BP	GO:0006649	phospholipid transfer to membrane	1	1	0	0.00048	Phospholipid Transfer To Membrane [GO:0006649] (p=4.80E-04)
CABP4	BP	GO:0007601	visual perception	145	5	0.48	0.0001	Visual Perception [GO:0007601] (p=1.00E-04)
CADM2	BP	GO:0072363	regulation of glycolytic by positive reg...	1	1	0	0.0017	Regulation Of Glycolytic By Positive Reg... [GO:0072363] (p=1.70E-03)
CAMSAP1	BP	GO:0001654	eye development	222	19	4.52	1.2e-07	Eye Development [GO:0001654] (p=1.20E-07)
CASQ1	BP	GO:0007603	phototransduction, visible light	68	3	0.04	5.4e-06	Phototransduction, Visible Light [GO:0007603] (p=5.40E-06)
CASZ1	BP	GO:0001654	eye development	222	17	3.29	2.8e-08	Eye Development [GO:0001654] (p=2.80E-08)
CC2D2A	BP	GO:0007601	visual perception	145	12	1	2.3e-10	Visual Perception [GO:0007601] (p=2.30E-10)
CCDC108	BP	GO:0032786	positive regulation of DNA-templated tra...	22	2	0.04	0.00058	Positive Regulation Of Dna-Templated Tra... [GO:0032786] (p=5.80E-04)
CCDC113	BP	GO:0042384	cilium assembly	117	12	1.79	2.1e-07	Cilium Assembly [GO:0042384] (p=2.10E-07)
CCDC176	BP	GO:0006351	transcription, DNA-templated	2344	103	66.53	6.1e-07	Transcription, Dna-Templated [GO:0006351] (p=6.10E-07)
CDH12	BP	GO:0006189	'de novo' IMP biosynthetic process	5	2	0.01	6.6e-05	'De Novo' Imp Biosynthetic Process [GO:0006189] (p=6.60E-05)
CDHR1	BP	GO:0007601	visual perception	145	5	0.63	0.0004	Visual Perception [GO:0007601] (p=4.00E-04)
CDR2	BP	GO:0007601	visual perception	145	10	1.53	2.9e-06	Visual Perception [GO:0007601] (p=2.90E-06)
CEP112	BP	GO:0018026	peptidyl-lysine monomethylation	6	2	0.02	0.00023	Peptidyl-Lysine Monomethylation [GO:0018026] (p=2.30E-04)
CERKL	BP	GO:0006355	regulation of transcription, DNA-templat...	2231	19	7.13	7.3e-06	Regulation Of Transcription, Dna-Templat... [GO:0006355] (p=7.30E-06)
CITED2	BP	GO:0042670	retinal cone cell differentiation	8	2	0.04	0.00076	Retinal Cone Cell Differentiation [GO:0042670] (p=7.60E-04)
CLUL1	BP	GO:0007601	visual perception	145	4	0.18	2.4e-05	Visual Perception [GO:0007601] (p=2.40E-05)
CNKSR2	BP	GO:0007601	visual perception	145	8	0.9	2.8e-06	Visual Perception [GO:0007601] (p=2.80E-06)
CPLX4	BP	GO:0051131	chaperone-mediated protein complex assem...	11	2	0.02	0.00021	Chaperone-Mediated Protein Complex Assem... [GO:0051131] (p=2.10E-04)
CPT1A	BP	GO:0007601	visual perception	145	12	2.23	2.3e-06	Visual Perception [GO:0007601] (p=2.30E-06)
CRB2	BP	GO:0010887	negative regulation of cholesterol stora...	4	2	0.03	0.00027	Negative Regulation Of Cholesterol Stora... [GO:0010887] (p=2.70E-04)
CROT	BP	GO:0060271	cilium morphogenesis	145	17	4.12	7e-07	Cilium Morphogenesis [GO:0060271] (p=7.00E-07)
CUEDC1	BP	GO:0007603	phototransduction, visible light	68	2	0.03	0.00042	Phototransduction, Visible Light [GO:0007603] (p=4.20E-04)
DDB1	BP	GO:0007601	visual perception	145	7	0.74	8.4e-06	Visual Perception [GO:0007601] (p=8.40E-06)
DDC	BP	GO:0007603	phototransduction, visible light	68	3	0.05	9.4e-06	Phototransduction, Visible Light [GO:0007603] (p=9.40E-06)
DHDDS	BP	GO:0010927	cellular component assembly involved in ...	167	8	1.39	7.2e-05	Cellular Component Assembly Involved In ... [GO:0010927] (p=7.20E-05)
DHX16	BP	GO:0007389	pattern specification process	224	3	0.15	0.00033	Pattern Specification Process [GO:0007389] (p=3.30E-04)
DIAPH1	BP	GO:0001654	eye development	222	15	3.51	2.2e-06	Eye Development [GO:0001654] (p=2.20E-06)
DIMT1	BP	GO:0060271	cilium morphogenesis	145	16	3.06	6.3e-08	Cilium Morphogenesis [GO:0060271] (p=6.30E-08)
DISC1	BP	GO:0048513	organ development	1685	18	8	0.00044	Organ Development [GO:0048513] (p=4.40E-04)
DNALI1	BP	GO:0007530	sex determination	9	2	0.03	0.00033	Sex Determination [GO:0007530] (p=3.30E-04)
DPYSL3	BP	GO:0007601	visual perception	145	10	0.93	2.4e-08	Visual Perception [GO:0007601] (p=2.40E-08)
DUSP10	BP	GO:0002089	lens morphogenesis in camera-type eye	16	3	0.08	6.8e-05	Lens Morphogenesis In Camera-Type Eye [GO:0002089] (p=6.80E-05)
ELOVL2	BP	GO:0010638	positive regulation of organelle organiz...	225	4	0.31	0.00019	Positive Regulation Of Organelle Organiz... [GO:0010638] (p=1.90E-04)
ELOVL4	BP	GO:0007602	phototransduction	84	6	0.33	8.7e-07	Phototransduction [GO:0007602] (p=8.70E-07)
EMC1	BP	GO:0042559	pteridine-containing compound biosynthet...	13	2	0.06	0.0015	Pteridine-Containing Compound Biosynthet... [GO:0042559] (p=1.50E-03)
EPB41	BP	GO:0046530	photoreceptor cell differentiation	45	5	0.36	2.8e-05	Photoreceptor Cell Differentiation [GO:0046530] (p=2.80E-05)
EPS8	BP	GO:0042384	cilium assembly	117	10	1.72	8.3e-06	Cilium Assembly [GO:0042384] (p=8.30E-06)
ESRRB	BP	GO:0007602	phototransduction	84	5	0.28	8.5e-06	Phototransduction [GO:0007602] (p=8.50E-06)
EXOC6	BP	GO:0007603	phototransduction, visible light	68	4	0.09	1.2e-06	Phototransduction, Visible Light [GO:0007603] (p=1.20E-06)
EYS	BP	GO:0042420	dopamine catabolic process	2	1	0	0.0015	Dopamine Catabolic Process [GO:0042420] (p=1.50E-03)
EZH1	BP	GO:0044458	motile cilium assembly	6	2	0.01	7.7e-05	Motile Cilium Assembly [GO:0044458] (p=7.70E-05)
FAIM	BP	GO:0071482	cellular response to light stimulus	76	3	0.09	8e-05	Cellular Response To Light Stimulus [GO:0071482] (p=8.00E-05)
FAM161A	BP	GO:0021522	spinal cord motor neuron differentiation	18	2	0.07	0.0024	Spinal Cord Motor Neuron Differentiation [GO:0021522] (p=2.40E-03)
FBXO22	BP	GO:0006351	transcription, DNA-templated	2344	30	16.35	0.00025	Transcription, Dna-Templated [GO:0006351] (p=2.50E-04)
FHOD3	BP	GO:0008105	asymmetric protein localization	16	3	0.13	0.00028	Asymmetric Protein Localization [GO:0008105] (p=2.80E-04)
FRMD4B	BP	GO:0001654	eye development	222	21	4.09	6.8e-10	Eye Development [GO:0001654] (p=6.80E-10)
FSD1L	BP	GO:0050953	sensory perception of light stimulus	148	15	2.7	7.3e-08	Sensory Perception Of Light Stimulus [GO:0050953] (p=7.30E-08)
GALNT2	BP	GO:0043321	regulation of natural killer cell degran...	2	2	0.01	2.6e-05	Regulation Of Natural Killer Cell Degran... [GO:0043321] (p=2.60E-05)
GNAT1	BP	GO:0009584	detection of visible light	81	6	0.31	6e-07	Detection Of Visible Light [GO:0009584] (p=6.00E-07)
GNB1	BP	GO:0007601	visual perception	145	19	1.53	5.2e-16	Visual Perception [GO:0007601] (p=5.20E-16)
GNG12	BP	GO:0008594	photoreceptor cell morphogenesis	2	2	0.01	2.7e-05	Photoreceptor Cell Morphogenesis [GO:0008594] (p=2.70E-05)
GPR160	BP	GO:0007601	visual perception	145	4	0.22	6e-05	Visual Perception [GO:0007601] (p=6.00E-05)
GRIPAP1	BP	GO:1901836	regulation of transcription of nuclear l...	5	4	0.15	4e-06	Regulation Of Transcription Of Nuclear L... [GO:1901836] (p=4.00E-06)
GSKIP	BP	GO:0007601	visual perception	145	15	0.91	8.9e-15	Visual Perception [GO:0007601] (p=8.90E-15)
GUCA1A	BP	GO:0009583	detection of light stimulus	94	11	0.44	3.4e-13	Detection Of Light Stimulus [GO:0009583] (p=3.40E-13)
GUCA1B	BP	GO:0007601	visual perception	145	13	1.38	9.3e-10	Visual Perception [GO:0007601] (p=9.30E-10)
GYLTL1B	BP	GO:0006200	ATP catabolic process	267	3	0.18	0.00055	Atp Catabolic Process [GO:0006200] (p=5.50E-04)
HCN1	BP	GO:0008594	photoreceptor cell morphogenesis	2	2	0.01	3.8e-05	Photoreceptor Cell Morphogenesis [GO:0008594] (p=3.80E-05)
HEG1	BP	GO:0007601	visual perception	145	4	0.41	0.00067	Visual Perception [GO:0007601] (p=6.70E-04)
HKR1	BP	GO:0006649	phospholipid transfer to membrane	1	1	0	0.0012	Phospholipid Transfer To Membrane [GO:0006649] (p=1.20E-03)
HS3ST3B1	BP	GO:0007601	visual perception	145	8	1.21	2.6e-05	Visual Perception [GO:0007601] (p=2.60E-05)
HSPA4	BP	GO:0003017	lymph circulation	1	1	0	0.0022	Lymph Circulation [GO:0003017] (p=2.20E-03)
ICMT	BP	GO:0051131	chaperone-mediated protein complex assem...	11	2	0.03	0.00033	Chaperone-Mediated Protein Complex Assem... [GO:0051131] (p=3.30E-04)
IDE	BP	GO:0044782	cilium organization	130	14	3.26	4.5e-06	Cilium Organization [GO:0044782] (p=4.50E-06)
IGSF9	BP	GO:0007601	visual perception	145	5	0.24	2.8e-06	Visual Perception [GO:0007601] (p=2.80E-06)
IMPDH1	BP	GO:0007601	visual perception	145	3	0.08	5.3e-05	Visual Perception [GO:0007601] (p=5.30E-05)
IMPG1	BP	GO:0007601	visual perception	145	10	1.07	9.5e-08	Visual Perception [GO:0007601] (p=9.50E-08)
IMPG2	BP	GO:0050953	sensory perception of light stimulus	148	18	2.52	5.6e-11	Sensory Perception Of Light Stimulus [GO:0050953] (p=5.60E-11)
IQGAP2	BP	GO:0050953	sensory perception of light stimulus	148	10	1.55	3.2e-06	Sensory Perception Of Light Stimulus [GO:0050953] (p=3.20E-06)
KCNB1	BP	GO:0007601	visual perception	145	8	0.83	1.5e-06	Visual Perception [GO:0007601] (p=1.50E-06)
KCNV2	BP	GO:0051131	chaperone-mediated protein complex assem...	11	2	0.01	8e-05	Chaperone-Mediated Protein Complex Assem... [GO:0051131] (p=8.00E-05)
KCTD15	BP	GO:0042670	retinal cone cell differentiation	8	2	0.04	0.00079	Retinal Cone Cell Differentiation [GO:0042670] (p=7.90E-04)
KDM5B	BP	GO:0042384	cilium assembly	117	10	1.22	3.6e-07	Cilium Assembly [GO:0042384] (p=3.60E-07)
KIAA1549	BP	GO:0042461	photoreceptor cell development	34	5	0.54	0.00018	Photoreceptor Cell Development [GO:0042461] (p=1.80E-04)
KIF9	BP	GO:0007601	visual perception	145	5	0.08	3e-09	Visual Perception [GO:0007601] (p=3.00E-09)
KIFC3	BP	GO:0019800	peptide cross-linking via chondroitin 4-...	5	1	0	0.0034	Peptide Cross-Linking Via Chondroitin 4-... [GO:0019800] (p=3.40E-03)
KREMEN2	BP	GO:0033344	cholesterol efflux	21	2	0.02	0.00021	Cholesterol Efflux [GO:0033344] (p=2.10E-04)
KRI1	BP	GO:0006649	phospholipid transfer to membrane	1	1	0	0.00097	Phospholipid Transfer To Membrane [GO:0006649] (p=9.70E-04)
LAPTM4B	BP	GO:0007601	visual perception	145	14	1.08	2.4e-12	Visual Perception [GO:0007601] (p=2.40E-12)
LGALSL	BP	GO:0001523	retinoid metabolic process	42	5	0.16	4.5e-07	Retinoid Metabolic Process [GO:0001523] (p=4.50E-07)
LIMA1	BP	GO:0050953	sensory perception of light stimulus	148	20	4.13	4.6e-09	Sensory Perception Of Light Stimulus [GO:0050953] (p=4.60E-09)
LMOD1	BP	GO:0007601	visual perception	145	4	0.2	3.4e-05	Visual Perception [GO:0007601] (p=3.40E-05)
LRRC39	BP	GO:0009585	red, far-red light phototransduction	1	1	0	0.0019	Red, Far-Red Light Phototransduction [GO:0009585] (p=1.90E-03)
LZTS1	BP	GO:0007601	visual perception	145	8	1.31	4.6e-05	Visual Perception [GO:0007601] (p=4.60E-05)
LZTS3	BP	GO:0007601	visual perception	145	12	2.18	1.7e-06	Visual Perception [GO:0007601] (p=1.70E-06)
MAK	BP	GO:0050953	sensory perception of light stimulus	148	19	2.84	4.8e-11	Sensory Perception Of Light Stimulus [GO:0050953] (p=4.80E-11)
MCUR1	BP	GO:0007601	visual perception	145	20	2.43	2.9e-13	Visual Perception [GO:0007601] (p=2.90E-13)
MEF2C	BP	GO:0007601	visual perception	145	11	0.94	1.9e-09	Visual Perception [GO:0007601] (p=1.90E-09)
MEIS1	BP	GO:0007601	visual perception	145	7	0.81	1.5e-05	Visual Perception [GO:0007601] (p=1.50E-05)
MFGE8	BP	GO:0007601	visual perception	145	4	0.08	5.5e-07	Visual Perception [GO:0007601] (p=5.50E-07)
MGAT1	BP	GO:0048505	regulation of timing of cell differentia...	7	1	0	0.002	Regulation Of Timing Of Cell Differentia... [GO:0048505] (p=2.00E-03)
MLF1	BP	GO:0034729	histone H3-K79 methylation	2	1	0	0.0021	Histone H3-K79 Methylation [GO:0034729] (p=2.10E-03)
MPP4	BP	GO:0007601	visual perception	145	9	1.07	1.1e-06	Visual Perception [GO:0007601] (p=1.10E-06)
MTA2	BP	GO:0043407	negative regulation of MAP kinase activi...	52	2	0.06	0.0016	Negative Regulation Of Map Kinase Activi... [GO:0043407] (p=1.60E-03)
MTFR1	BP	GO:0007601	visual perception	145	9	0.88	2.1e-07	Visual Perception [GO:0007601] (p=2.10E-07)
MYO3B	BP	GO:0042461	photoreceptor cell development	34	5	0.21	1.9e-06	Photoreceptor Cell Development [GO:0042461] (p=1.90E-06)
NA	BP	GO:0072363	regulation of glycolytic by positive reg...	1	1	0	0.0013	Regulation Of Glycolytic By Positive Reg... [GO:0072363] (p=1.30E-03)
NPHP1	BP	GO:0006189	'de novo' IMP biosynthetic process	5	2	0.04	0.00049	'De Novo' Imp Biosynthetic Process [GO:0006189] (p=4.90E-04)
NR2E3	BP	GO:0007601	visual perception	145	3	0.14	0.0003	Visual Perception [GO:0007601] (p=3.00E-04)
NRG4	BP	GO:0051131	chaperone-mediated protein complex assem...	11	2	0.03	0.00044	Chaperone-Mediated Protein Complex Assem... [GO:0051131] (p=4.40E-04)
NRL	BP	GO:0072384	organelle transport along microtubule	34	2	0.02	0.00016	Organelle Transport Along Microtubule [GO:0072384] (p=1.60E-04)
NT5E	BP	GO:0043010	camera-type eye development	193	7	0.97	4.7e-05	Camera-Type Eye Development [GO:0043010] (p=4.70E-05)
OSBP2	BP	GO:0006649	phospholipid transfer to membrane	1	1	0	0.00068	Phospholipid Transfer To Membrane [GO:0006649] (p=6.80E-04)
PAIP2B	BP	GO:0007601	visual perception	145	10	1.62	4.6e-06	Visual Perception [GO:0007601] (p=4.60E-06)
PAQR4	BP	GO:0007601	visual perception	145	4	0.1	1.3e-06	Visual Perception [GO:0007601] (p=1.30E-06)
PASK	BP	GO:0007507	heart development	272	5	0.74	0.00073	Heart Development [GO:0007507] (p=7.30E-04)
PCBD2	BP	GO:0060271	cilium morphogenesis	145	12	2.32	3.4e-06	Cilium Morphogenesis [GO:0060271] (p=3.40E-06)
PCDH15	BP	GO:0042384	cilium assembly	117	10	1.3	6.5e-07	Cilium Assembly [GO:0042384] (p=6.50E-07)
PCNA	BP	GO:0051131	chaperone-mediated protein complex assem...	11	2	0.03	0.00033	Chaperone-Mediated Protein Complex Assem... [GO:0051131] (p=3.30E-04)
PDC	BP	GO:0002089	lens morphogenesis in camera-type eye	16	3	0.11	0.00014	Lens Morphogenesis In Camera-Type Eye [GO:0002089] (p=1.40E-04)
PDE4DIP	BP	GO:0009758	carbohydrate utilization	1	1	0	0.0032	Carbohydrate Utilization [GO:0009758] (p=3.20E-03)
PDE6A	BP	GO:0050953	sensory perception of light stimulus	148	12	1.09	6.8e-10	Sensory Perception Of Light Stimulus [GO:0050953] (p=6.80E-10)
PDE6B	BP	GO:0007601	visual perception	145	4	0.15	1.1e-05	Visual Perception [GO:0007601] (p=1.10E-05)
PDE6C	BP	GO:0007601	visual perception	145	7	0.37	4.9e-08	Visual Perception [GO:0007601] (p=4.90E-08)
PFKFB2	BP	GO:0042461	photoreceptor cell development	34	4	0.17	2.2e-05	Photoreceptor Cell Development [GO:0042461] (p=2.20E-05)
PHLPP2	BP	GO:0007601	visual perception	145	17	4.89	7.3e-06	Visual Perception [GO:0007601] (p=7.30E-06)
PIH1D2	BP	GO:0007601	visual perception	145	4	0.22	6e-05	Visual Perception [GO:0007601] (p=6.00E-05)
PITPNM1	BP	GO:0044782	cilium organization	130	6	0.99	0.00047	Cilium Organization [GO:0044782] (p=4.70E-04)
PIWIL1	BP	GO:0007603	phototransduction, visible light	68	5	0.13	1.5e-07	Phototransduction, Visible Light [GO:0007603] (p=1.50E-07)
PLAGL2	BP	GO:0042461	photoreceptor cell development	34	5	0.46	9e-05	Photoreceptor Cell Development [GO:0042461] (p=9.00E-05)
PLEKHB1	BP	GO:0007601	visual perception	145	7	0.24	1.6e-09	Visual Perception [GO:0007601] (p=1.60E-09)
PLS1	BP	GO:0008105	asymmetric protein localization	16	4	0.2	3.8e-05	Asymmetric Protein Localization [GO:0008105] (p=3.80E-05)
PPARGC1B	BP	GO:0006189	'de novo' IMP biosynthetic process	5	2	0.04	0.00076	'De Novo' Imp Biosynthetic Process [GO:0006189] (p=7.60E-04)
PPEF2	BP	GO:0048593	camera-type eye morphogenesis	77	3	0.04	3.9e-06	Camera-Type Eye Morphogenesis [GO:0048593] (p=3.90E-06)
PROM1	BP	GO:0009583	detection of light stimulus	94	12	0.48	3.1e-14	Detection Of Light Stimulus [GO:0009583] (p=3.10E-14)
PRPH2	BP	GO:0007601	visual perception	145	15	1.81	3e-10	Visual Perception [GO:0007601] (p=3.00E-10)
PSD	BP	GO:0007602	phototransduction	84	2	0.02	0.0002	Phototransduction [GO:0007602] (p=2.00E-04)
PTH2R	BP	GO:2000060	positive regulation of protein ubiquitin...	11	2	0.04	0.00054	Positive Regulation Of Protein Ubiquitin... [GO:2000060] (p=5.40E-04)
PTPN13	BP	GO:0060041	retina development in camera-type eye	107	8	0.84	1.8e-06	Retina Development In Camera-Type Eye [GO:0060041] (p=1.80E-06)
PTPRU	BP	GO:0050953	sensory perception of light stimulus	148	23	3.35	2.2e-13	Sensory Perception Of Light Stimulus [GO:0050953] (p=2.20E-13)
R3HCC1	BP	GO:0007601	visual perception	145	3	0.17	0.00054	Visual Perception [GO:0007601] (p=5.40E-04)
RABL5	BP	GO:0007603	phototransduction, visible light	68	3	0.07	3.2e-05	Phototransduction, Visible Light [GO:0007603] (p=3.20E-05)
RASGRF2	BP	GO:0044767	single-organism developmental process	3224	65	41.23	1.1e-05	Single-Organism Developmental Process [GO:0044767] (p=1.10E-05)
RASSF2	BP	GO:0042384	cilium assembly	117	11	1.63	6.5e-07	Cilium Assembly [GO:0042384] (p=6.50E-07)
RBP3	BP	GO:0007601	visual perception	145	10	0.55	9.8e-11	Visual Perception [GO:0007601] (p=9.80E-11)
RCVRN	BP	GO:0007601	visual perception	145	3	0.08	5.3e-05	Visual Perception [GO:0007601] (p=5.30E-05)
RDH12	BP	GO:0001523	retinoid metabolic process	42	3	0.09	9.1e-05	Retinoid Metabolic Process [GO:0001523] (p=9.10E-05)
REEP6	BP	GO:0006049	UDP-N-acetylglucosamine catabolic proces...	1	1	0	0.00058	Udp-N-Acetylglucosamine Catabolic Proces... [GO:0006049] (p=5.80E-04)
RHO	BP	GO:0007601	visual perception	145	4	0.28	0.00015	Visual Perception [GO:0007601] (p=1.50E-04)
RHOT2	BP	GO:0044211	CTP salvage	3	1	0	0.0015	Ctp Salvage [GO:0044211] (p=1.50E-03)
RNF170	BP	GO:0001895	retina homeostasis	37	4	0.13	7.6e-06	Retina Homeostasis [GO:0001895] (p=7.60E-06)
RP1	BP	GO:0050953	sensory perception of light stimulus	148	13	2.02	1e-07	Sensory Perception Of Light Stimulus [GO:0050953] (p=1.00E-07)
RP1L1	BP	GO:0042073	intraciliary transport	24	2	0.02	0.00023	Intraciliary Transport [GO:0042073] (p=2.30E-04)
RPGRIP1	BP	GO:0043010	camera-type eye development	193	8	1.18	2.1e-05	Camera-Type Eye Development [GO:0043010] (p=2.10E-05)
RS1	BP	GO:0002089	lens morphogenesis in camera-type eye	16	2	0.03	0.00051	Lens Morphogenesis In Camera-Type Eye [GO:0002089] (p=5.10E-04)
SAMD7	BP	GO:0021956	central nervous system interneuron axono...	1	1	0	0.0012	Central Nervous System Interneuron Axono... [GO:0021956] (p=1.20E-03)
SCAPER	BP	GO:0042461	photoreceptor cell development	34	4	0.21	5.4e-05	Photoreceptor Cell Development [GO:0042461] (p=5.40E-05)
SEMA3A	BP	GO:0042384	cilium assembly	117	9	2.03	0.00019	Cilium Assembly [GO:0042384] (p=1.90E-04)
SEMA7A	BP	GO:0002089	lens morphogenesis in camera-type eye	16	2	0.03	0.00046	Lens Morphogenesis In Camera-Type Eye [GO:0002089] (p=4.60E-04)
SGIP1	BP	GO:0060271	cilium morphogenesis	145	12	1.77	1.8e-07	Cilium Morphogenesis [GO:0060271] (p=1.80E-07)
SGTA	BP	GO:0031282	regulation of guanylate cyclase activity	6	1	0.01	0.0064	Regulation Of Guanylate Cyclase Activity [GO:0031282] (p=6.40E-03)
SH2D4A	BP	GO:0007601	visual perception	145	7	0.52	6.8e-07	Visual Perception [GO:0007601] (p=6.80E-07)
SHROOM2	BP	GO:0044458	motile cilium assembly	6	2	0.01	7.7e-05	Motile Cilium Assembly [GO:0044458] (p=7.70E-05)
SHROOM3	BP	GO:0008105	asymmetric protein localization	16	3	0.19	0.00086	Asymmetric Protein Localization [GO:0008105] (p=8.60E-04)
SLC17A7	BP	GO:0007601	visual perception	145	10	1.1	1.2e-07	Visual Perception [GO:0007601] (p=1.20E-07)
SLC24A1	BP	GO:0007601	visual perception	145	18	1.49	5.2e-15	Visual Perception [GO:0007601] (p=5.20E-15)
SLC2A11	BP	GO:0033344	cholesterol efflux	21	2	0.03	0.00046	Cholesterol Efflux [GO:0033344] (p=4.60E-04)
SLC40A1	BP	GO:0048513	organ development	1685	28	14.04	0.00015	Organ Development [GO:0048513] (p=1.50E-04)
SLC44A1	BP	GO:0007601	visual perception	145	20	2.61	1.2e-12	Visual Perception [GO:0007601] (p=1.20E-12)
SLC9A1	BP	GO:0051248	negative regulation of protein metabolic...	477	3	0.23	0.00091	Negative Regulation Of Protein Metabolic... [GO:0051248] (p=9.10E-04)
SSX2IP	BP	GO:0001654	eye development	222	12	2.86	2.8e-05	Eye Development [GO:0001654] (p=2.80E-05)
STIM2	BP	GO:0060271	cilium morphogenesis	145	16	2.68	9.6e-09	Cilium Morphogenesis [GO:0060271] (p=9.60E-09)
SV2B	BP	GO:0021522	spinal cord motor neuron differentiation	18	2	0.04	0.00084	Spinal Cord Motor Neuron Differentiation [GO:0021522] (p=8.40E-04)
SYNE2	BP	GO:0001654	eye development	222	23	7.14	7.1e-07	Eye Development [GO:0001654] (p=7.10E-07)
TADA2B	BP	GO:0018026	peptidyl-lysine monomethylation	6	2	0.02	0.00013	Peptidyl-Lysine Monomethylation [GO:0018026] (p=1.30E-04)
TAOK3	BP	GO:0006144	purine nucleobase metabolic process	29	4	0.35	0.00038	Purine Nucleobase Metabolic Process [GO:0006144] (p=3.80E-04)
TDRD7	BP	GO:0006649	phospholipid transfer to membrane	1	1	0	0.00068	Phospholipid Transfer To Membrane [GO:0006649] (p=6.80E-04)
TECPR2	BP	GO:0021955	central nervous system neuron axonogenes...	27	2	0.03	0.00043	Central Nervous System Neuron Axonogenes... [GO:0021955] (p=4.30E-04)
TEX261	BP	GO:0007601	visual perception	145	5	0.79	0.0011	Visual Perception [GO:0007601] (p=1.10E-03)
TFPI2	BP	GO:0009416	response to light stimulus	250	6	0.56	1.4e-05	Response To Light Stimulus [GO:0009416] (p=1.40E-05)
THRB	BP	GO:0060271	cilium morphogenesis	145	8	1.05	9.5e-06	Cilium Morphogenesis [GO:0060271] (p=9.50E-06)
THSD7B	BP	GO:0001654	eye development	222	15	2.75	9.3e-08	Eye Development [GO:0001654] (p=9.30E-08)
TIGD2	BP	GO:0045638	negative regulation of myeloid cell diff...	40	2	0.05	0.0011	Negative Regulation Of Myeloid Cell Diff... [GO:0045638] (p=1.10E-03)
TMEM108	BP	GO:0048592	eye morphogenesis	104	6	0.65	4.6e-05	Eye Morphogenesis [GO:0048592] (p=4.60E-05)
TMEM136	BP	GO:0071804	cellular potassium ion transport	83	2	0.05	0.00094	Cellular Potassium Ion Transport [GO:0071804] (p=9.40E-04)
TMEM138	BP	GO:0007603	phototransduction, visible light	68	3	0.1	0.00012	Phototransduction, Visible Light [GO:0007603] (p=1.20E-04)
TMEM237	BP	GO:0007601	visual perception	145	10	1.11	1.4e-07	Visual Perception [GO:0007601] (p=1.40E-07)
TMEM86A	BP	GO:0003281	ventricular septum development	26	2	0.06	0.0014	Ventricular Septum Development [GO:0003281] (p=1.40E-03)
TP53BP2	BP	GO:0050953	sensory perception of light stimulus	148	12	1.78	1.9e-07	Sensory Perception Of Light Stimulus [GO:0050953] (p=1.90E-07)
TRAK1	BP	GO:0035721	intraciliary retrograde transport	7	2	0.01	7.4e-05	Intraciliary Retrograde Transport [GO:0035721] (p=7.40E-05)
TTC40	BP	GO:0006355	regulation of transcription, DNA-templat...	2231	39	19.23	2.1e-06	Regulation Of Transcription, Dna-Templat... [GO:0006355] (p=2.10E-06)
TTLL5	BP	GO:0050953	sensory perception of light stimulus	148	12	2.87	2.9e-05	Sensory Perception Of Light Stimulus [GO:0050953] (p=2.90E-05)
UBE2Q2	BP	GO:0001654	eye development	222	13	2.19	2.6e-07	Eye Development [GO:0001654] (p=2.60E-07)
UNC119	BP	GO:0007603	phototransduction, visible light	68	4	0.15	1.4e-05	Phototransduction, Visible Light [GO:0007603] (p=1.40E-05)
USP10	BP	GO:0042384	cilium assembly	117	9	1.5	1.8e-05	Cilium Assembly [GO:0042384] (p=1.80E-05)
VIPR1	BP	GO:0009583	detection of light stimulus	94	6	0.24	9.6e-08	Detection Of Light Stimulus [GO:0009583] (p=9.60E-08)
WDR20	BP	GO:0006355	regulation of transcription, DNA-templat...	2231	100	58.35	3.4e-09	Regulation Of Transcription, Dna-Templat... [GO:0006355] (p=3.40E-09)
WDR31	BP	GO:0008594	photoreceptor cell morphogenesis	2	2	0.01	4.3e-05	Photoreceptor Cell Morphogenesis [GO:0008594] (p=4.30E-05)
WDTC1	BP	GO:0002089	lens morphogenesis in camera-type eye	16	4	0.2	4e-05	Lens Morphogenesis In Camera-Type Eye [GO:0002089] (p=4.00E-05)
WLS	BP	GO:0009583	detection of light stimulus	94	6	0.56	2e-05	Detection Of Light Stimulus [GO:0009583] (p=2.00E-05)
XYLT1	BP	GO:0001654	eye development	222	15	3.16	5.8e-07	Eye Development [GO:0001654] (p=5.80E-07)
YBX1	BP	GO:0050953	sensory perception of light stimulus	148	8	0.66	2.4e-07	Sensory Perception Of Light Stimulus [GO:0050953] (p=2.40E-07)
YPEL2	BP	GO:0006355	regulation of transcription, DNA-templat...	2231	29	14.26	3.9e-05	Regulation Of Transcription, Dna-Templat... [GO:0006355] (p=3.90E-05)
ZBTB24	BP	GO:0060343	trabecula formation	13	2	0.02	0.00017	Trabecula Formation [GO:0060343] (p=1.70E-04)
ZDHHC5	BP	GO:0007006	mitochondrial membrane organization	75	4	0.51	0.0016	Mitochondrial Membrane Organization [GO:0007006] (p=1.60E-03)
	BP	GO:0009886	post-embryonic morphogenesis	9	2	0.02	0.00011	Post-Embryonic Morphogenesis [GO:0009886] (p=1.10E-04)

## Sheet: Sheet2
MARCH1	CC	GO:0072372	primary cilium	115	7	0.79	1.4e-05	Primary Cilium [GO:0072372] (p=1.40E-05)
ABCG1	CC	GO:0031465	Cul4B-RING E3 ubiquitin ligase complex	3	1	0	0.0039	Cul4B-Ring E3 Ubiquitin Ligase Complex [GO:0031465] (p=3.90E-03)
ABCG4	CC	GO:0005929	cilium	280	7	1.36	0.00039	Cilium [GO:0005929] (p=3.90E-04)
ABHD17B	CC	GO:0005929	cilium	280	16	2.88	2.5e-08	Cilium [GO:0005929] (p=2.50E-08)
ABHD17C	CC	GO:0008287	protein serine/threonine phosphatase com...	41	2	0.11	0.0049	Protein Serine/Threonine Phosphatase Com... [GO:0008287] (p=4.90E-03)
ADD1	CC	GO:0005929	cilium	280	21	4.09	6.9e-10	Cilium [GO:0005929] (p=6.90E-10)
ADIPOR1	CC	GO:0034464	BBSome	11	3	0.11	0.00015	Bbsome [GO:0034464] (p=1.50E-04)
AGPAT3	CC	GO:0001750	photoreceptor outer segment	54	4	0.21	5.8e-05	Photoreceptor Outer Segment [GO:0001750] (p=5.80E-05)
AIPL1	CC	GO:0031513	nonmotile primary cilium	96	7	0.37	7e-08	Nonmotile Primary Cilium [GO:0031513] (p=7.00E-08)
AKAP1	CC	GO:0044441	ciliary part	177	9	2.41	0.00069	Ciliary Part [GO:0044441] (p=6.90E-04)
ANO2	CC	GO:0001750	photoreceptor outer segment	54	13	0.45	3.4e-16	Photoreceptor Outer Segment [GO:0001750] (p=3.40E-16)
ARFGEF1	CC	GO:0005929	cilium	280	39	12.49	1.9e-10	Cilium [GO:0005929] (p=1.90E-10)
ARHGAP39	CC	GO:0061474	phagolysosome membrane	1	1	0	0.0019	Phagolysosome Membrane [GO:0061474] (p=1.90E-03)
ARID3B	CC	GO:0032391	photoreceptor connecting cilium	23	2	0.04	0.00072	Photoreceptor Connecting Cilium [GO:0032391] (p=7.20E-04)
ARL3	CC	GO:0045261	proton-transporting ATP synthase complex...	6	1	0	0.0033	Proton-Transporting Atp Synthase Complex... [GO:0045261] (p=3.30E-03)
ASB8	CC	GO:0061474	phagolysosome membrane	1	1	0	0.0015	Phagolysosome Membrane [GO:0061474] (p=1.50E-03)
BBS12	CC	GO:0005955	calcineurin complex	3	1	0	0.0019	Calcineurin Complex [GO:0005955] (p=1.90E-03)
BBS5	CC	GO:0035327	transcriptionally active chromatin	16	2	0.11	0.0052	Transcriptionally Active Chromatin [GO:0035327] (p=5.20E-03)
BBS9	CC	GO:0031253	cell projection membrane	174	6	1.17	0.0011	Cell Projection Membrane [GO:0031253] (p=1.10E-03)
BTD	CC	GO:0005955	calcineurin complex	3	1	0	0.0041	Calcineurin Complex [GO:0005955] (p=4.10E-03)
C10orf95	CC	GO:0097381	photoreceptor disc membrane	14	3	0.02	4.8e-07	Photoreceptor Disc Membrane [GO:0097381] (p=4.80E-07)
C18orf8	CC	GO:0031464	Cul4A-RING E3 ubiquitin ligase complex	7	2	0.02	0.0002	Cul4A-Ring E3 Ubiquitin Ligase Complex [GO:0031464] (p=2.00E-04)
C2CD2L	CC	GO:0061474	phagolysosome membrane	1	1	0	0.0017	Phagolysosome Membrane [GO:0061474] (p=1.70E-03)
C2orf71	CC	GO:0005955	calcineurin complex	3	1	0	0.0019	Calcineurin Complex [GO:0005955] (p=1.90E-03)
C4orf46	CC	GO:0005955	calcineurin complex	3	1	0	0.0019	Calcineurin Complex [GO:0005955] (p=1.90E-03)
CABLES1	CC	GO:0044425	membrane part	3581	5	1.65	0.0039	Membrane Part [GO:0044425] (p=3.90E-03)
CABP4	CC	GO:0072372	primary cilium	115	5	0.41	5.2e-05	Primary Cilium [GO:0072372] (p=5.20E-05)
CADM2	CC	GO:0005930	axoneme	46	3	0.08	7.7e-05	Axoneme [GO:0005930] (p=7.70E-05)
CAMSAP1	CC	GO:0005929	cilium	280	20	5.66	9.7e-07	Cilium [GO:0005929] (p=9.70E-07)
CASQ1	CC	GO:0060170	ciliary membrane	47	3	0.03	1.5e-06	Ciliary Membrane [GO:0060170] (p=1.50E-06)
CASZ1	CC	GO:0005929	cilium	280	12	4.17	0.00097	Cilium [GO:0005929] (p=9.70E-04)
CC2D2A	CC	GO:0060170	ciliary membrane	47	7	0.32	2.8e-08	Ciliary Membrane [GO:0060170] (p=2.80E-08)
CCDC108	CC	GO:0005955	calcineurin complex	3	1	0	0.005	Calcineurin Complex [GO:0005955] (p=5.00E-03)
CCDC113	CC	GO:0005929	cilium	280	19	4.3	5.5e-08	Cilium [GO:0005929] (p=5.50E-08)
CCDC176	CC	GO:0005929	cilium	280	32	7.96	1.5e-11	Cilium [GO:0005929] (p=1.50E-11)
CDH12	CC	GO:0044441	ciliary part	177	5	0.47	9.3e-05	Ciliary Part [GO:0044441] (p=9.30E-05)
CDHR1	CC	GO:0005929	cilium	280	9	1.26	3.6e-06	Cilium [GO:0005929] (p=3.60E-06)
CDR2	CC	GO:0005929	cilium	280	16	2.99	4.2e-08	Cilium [GO:0005929] (p=4.20E-08)
CEP112	CC	GO:0034464	BBSome	11	2	0.05	0.001	Bbsome [GO:0034464] (p=1.00E-03)
CERKL	CC	GO:0030992	intraciliary transport particle B	17	2	0.05	0.0013	Intraciliary Transport Particle B [GO:0030992] (p=1.30E-03)
CITED2	CC	GO:0044441	ciliary part	177	5	0.96	0.0027	Ciliary Part [GO:0044441] (p=2.70E-03)
CLUL1	CC	GO:0060342	photoreceptor inner segment membrane	2	2	0	1.8e-06	Photoreceptor Inner Segment Membrane [GO:0060342] (p=1.80E-06)
CNKSR2	CC	GO:0005929	cilium	280	12	1.73	1.1e-07	Cilium [GO:0005929] (p=1.10E-07)
CPLX4	CC	GO:0061474	phagolysosome membrane	1	1	0	0.0019	Phagolysosome Membrane [GO:0061474] (p=1.90E-03)
CPT1A	CC	GO:0005929	cilium	280	21	4.48	3.7e-09	Cilium [GO:0005929] (p=3.70E-09)
CRB2	CC	GO:0005929	cilium	280	10	1.88	1.6e-05	Cilium [GO:0005929] (p=1.60E-05)
CROT	CC	GO:0005929	cilium	280	32	7.98	1.6e-11	Cilium [GO:0005929] (p=1.60E-11)
CUEDC1	CC	GO:0060170	ciliary membrane	47	2	0.02	0.00018	Ciliary Membrane [GO:0060170] (p=1.80E-04)
DDB1	CC	GO:0005929	cilium	280	9	1.47	1.3e-05	Cilium [GO:0005929] (p=1.30E-05)
DDC	CC	GO:0097381	photoreceptor disc membrane	14	3	0.01	9.5e-08	Photoreceptor Disc Membrane [GO:0097381] (p=9.50E-08)
DHDDS	CC	GO:0005929	cilium	280	12	2.39	4.4e-06	Cilium [GO:0005929] (p=4.40E-06)
DHX16	CC	GO:0005955	calcineurin complex	3	1	0	0.0019	Calcineurin Complex [GO:0005955] (p=1.90E-03)
DIAPH1	CC	GO:0005929	cilium	280	19	4.43	8.8e-08	Cilium [GO:0005929] (p=8.80E-08)
DIMT1	CC	GO:0044441	ciliary part	177	21	3.76	1.5e-10	Ciliary Part [GO:0044441] (p=1.50E-10)
DISC1	CC	GO:0044441	ciliary part	177	6	0.88	0.00023	Ciliary Part [GO:0044441] (p=2.30E-04)
DNALI1	CC	GO:0031465	Cul4B-RING E3 ubiquitin ligase complex	3	1	0.01	0.0094	Cul4B-Ring E3 Ubiquitin Ligase Complex [GO:0031465] (p=9.40E-03)
DPYSL3	CC	GO:0001750	photoreceptor outer segment	54	7	0.34	4.2e-08	Photoreceptor Outer Segment [GO:0001750] (p=4.20E-08)
DUSP10	CC	GO:0061474	phagolysosome membrane	1	1	0	0.005	Phagolysosome Membrane [GO:0061474] (p=5.00E-03)
ELOVL2	CC	GO:0005958	DNA-dependent protein kinase-DNA ligase ...	4	1	0.01	0.0051	Dna-Dependent Protein Kinase-Dna Ligase ... [GO:0005958] (p=5.10E-03)
ELOVL4	CC	GO:0031513	nonmotile primary cilium	96	6	0.39	2.2e-06	Nonmotile Primary Cilium [GO:0031513] (p=2.20E-06)
EMC1	CC	GO:0005929	cilium	280	9	1.31	5.2e-06	Cilium [GO:0005929] (p=5.20E-06)
EPB41	CC	GO:0060170	ciliary membrane	47	5	0.37	3.3e-05	Ciliary Membrane [GO:0060170] (p=3.30E-05)
EPS8	CC	GO:0005929	cilium	280	18	4.22	2.1e-07	Cilium [GO:0005929] (p=2.10E-07)
ESRRB	CC	GO:0060342	photoreceptor inner segment membrane	2	2	0.01	1.3e-05	Photoreceptor Inner Segment Membrane [GO:0060342] (p=1.30E-05)
EXOC6	CC	GO:0060342	photoreceptor inner segment membrane	2	2	0	2e-06	Photoreceptor Inner Segment Membrane [GO:0060342] (p=2.00E-06)
EYS	CC	GO:0042383	sarcolemma	71	2	0.05	0.0011	Sarcolemma [GO:0042383] (p=1.10E-03)
EZH1	CC	GO:0060170	ciliary membrane	47	3	0.1	0.00014	Ciliary Membrane [GO:0060170] (p=1.40E-04)
FAIM	CC	GO:0031464	Cul4A-RING E3 ubiquitin ligase complex	7	2	0.01	2.3e-05	Cul4A-Ring E3 Ubiquitin Ligase Complex [GO:0031464] (p=2.30E-05)
FAM161A	CC	GO:0005929	cilium	280	6	1.08	0.00066	Cilium [GO:0005929] (p=6.60E-04)
FBXO22	CC	GO:0005930	axoneme	46	4	0.32	0.00027	Axoneme [GO:0005930] (p=2.70E-04)
FHOD3	CC	GO:0044441	ciliary part	177	8	1.48	0.00011	Ciliary Part [GO:0044441] (p=1.10E-04)
FRMD4B	CC	GO:0005929	cilium	280	27	5.23	1.9e-12	Cilium [GO:0005929] (p=1.90E-12)
FSD1L	CC	GO:0005929	cilium	280	20	5.18	2.3e-07	Cilium [GO:0005929] (p=2.30E-07)
GALNT2	CC	GO:0045202	synapse	436	8	2.29	0.0018	Synapse [GO:0045202] (p=1.80E-03)
GNAT1	CC	GO:0031513	nonmotile primary cilium	96	6	0.38	1.9e-06	Nonmotile Primary Cilium [GO:0031513] (p=1.90E-06)
GNB1	CC	GO:0001750	photoreceptor outer segment	54	12	0.57	2.3e-13	Photoreceptor Outer Segment [GO:0001750] (p=2.30E-13)
GNG12	CC	GO:0005929	cilium	280	8	1.49	0.00011	Cilium [GO:0005929] (p=1.10E-04)
GPR160	CC	GO:0031513	nonmotile primary cilium	96	3	0.19	0.00079	Nonmotile Primary Cilium [GO:0031513] (p=7.90E-04)
GRIPAP1	CC	GO:0005929	cilium	280	25	8.47	1.2e-06	Cilium [GO:0005929] (p=1.20E-06)
GSKIP	CC	GO:0097381	photoreceptor disc membrane	14	6	0.08	8.6e-11	Photoreceptor Disc Membrane [GO:0097381] (p=8.60E-11)
GUCA1A	CC	GO:0001917	photoreceptor inner segment	25	5	0.12	1.1e-07	Photoreceptor Inner Segment [GO:0001917] (p=1.10E-07)
GUCA1B	CC	GO:0005929	cilium	280	14	2.7	4.6e-07	Cilium [GO:0005929] (p=4.60E-07)
GYLTL1B	CC	GO:0031465	Cul4B-RING E3 ubiquitin ligase complex	3	1	0	0.0019	Cul4B-Ring E3 Ubiquitin Ligase Complex [GO:0031465] (p=1.90E-03)
HCN1	CC	GO:0005930	axoneme	46	3	0.29	0.0029	Axoneme [GO:0005930] (p=2.90E-03)
HEG1	CC	GO:0005930	axoneme	46	3	0.14	0.00032	Axoneme [GO:0005930] (p=3.20E-04)
HKR1	CC	GO:0061474	phagolysosome membrane	1	1	0	0.001	Phagolysosome Membrane [GO:0061474] (p=1.00E-03)
HS3ST3B1	CC	GO:0005929	cilium	280	10	2.37	0.00012	Cilium [GO:0005929] (p=1.20E-04)
HSPA4	CC	GO:0061474	phagolysosome membrane	1	1	0	0.0022	Phagolysosome Membrane [GO:0061474] (p=2.20E-03)
ICMT	CC	GO:0043626	PCNA complex	1	1	0	0.0025	Pcna Complex [GO:0043626] (p=2.50E-03)
IDE	CC	GO:0044441	ciliary part	177	20	4.43	1.7e-08	Ciliary Part [GO:0044441] (p=1.70E-08)
IGSF9	CC	GO:0060170	ciliary membrane	47	4	0.09	1.4e-06	Ciliary Membrane [GO:0060170] (p=1.40E-06)
IMPDH1	CC	GO:0005802	trans-Golgi network	112	2	0.07	0.0021	Trans-Golgi Network [GO:0005802] (p=2.10E-03)
IMPG1	CC	GO:0031513	nonmotile primary cilium	96	9	0.74	4.8e-08	Nonmotile Primary Cilium [GO:0031513] (p=4.80E-08)
IMPG2	CC	GO:0005929	cilium	280	22	4.82	2.5e-09	Cilium [GO:0005929] (p=2.50E-09)
IQGAP2	CC	GO:0005929	cilium	280	14	2.96	1.4e-06	Cilium [GO:0005929] (p=1.40E-06)
KCNB1	CC	GO:0005929	cilium	280	9	1.65	3.5e-05	Cilium [GO:0005929] (p=3.50E-05)
KCNV2	CC	GO:0060170	ciliary membrane	47	2	0.05	0.0012	Ciliary Membrane [GO:0060170] (p=1.20E-03)
KCTD15	CC	GO:0044441	ciliary part	177	7	1.04	7.6e-05	Ciliary Part [GO:0044441] (p=7.60E-05)
KDM5B	CC	GO:0005929	cilium	280	15	2.94	2.1e-07	Cilium [GO:0005929] (p=2.10E-07)
KIAA1549	CC	GO:0044441	ciliary part	177	13	2.8	4.4e-06	Ciliary Part [GO:0044441] (p=4.40E-06)
KIF9	CC	GO:0097381	photoreceptor disc membrane	14	2	0.01	3.2e-05	Photoreceptor Disc Membrane [GO:0097381] (p=3.20E-05)
KIFC3	CC	GO:0005614	interstitial matrix	8	1	0.01	0.0051	Interstitial Matrix [GO:0005614] (p=5.10E-03)
KREMEN2	CC	GO:0060170	ciliary membrane	47	2	0.06	0.0014	Ciliary Membrane [GO:0060170] (p=1.40E-03)
KRI1	CC	GO:0033391	chromatoid body	7	1	0.01	0.0077	Chromatoid Body [GO:0033391] (p=7.70E-03)
LAPTM4B	CC	GO:0005929	cilium	280	14	2.01	9.5e-09	Cilium [GO:0005929] (p=9.50E-09)
LGALSL	CC	GO:0060342	photoreceptor inner segment membrane	2	2	0.01	1.5e-05	Photoreceptor Inner Segment Membrane [GO:0060342] (p=1.50E-05)
LIMA1	CC	GO:0005929	cilium	280	28	7.8	4.1e-09	Cilium [GO:0005929] (p=4.10E-09)
LMOD1	CC	GO:0001750	photoreceptor outer segment	54	3	0.07	4.1e-05	Photoreceptor Outer Segment [GO:0001750] (p=4.10E-05)
LRRC39	CC	GO:0060342	photoreceptor inner segment membrane	2	2	0	3.9e-06	Photoreceptor Inner Segment Membrane [GO:0060342] (p=3.90E-06)
LZTS1	CC	GO:0072372	primary cilium	115	9	0.98	5.5e-07	Primary Cilium [GO:0072372] (p=5.50E-07)
LZTS3	CC	GO:0005929	cilium	280	18	4.17	1.8e-07	Cilium [GO:0005929] (p=1.80E-07)
MAK	CC	GO:0005929	cilium	280	26	5.43	2.9e-11	Cilium [GO:0005929] (p=2.90E-11)
MCUR1	CC	GO:0031513	nonmotile primary cilium	96	16	1.61	4e-12	Nonmotile Primary Cilium [GO:0031513] (p=4.00E-12)
MEF2C	CC	GO:0005929	cilium	280	12	1.88	3e-07	Cilium [GO:0005929] (p=3.00E-07)
MEIS1	CC	GO:0005929	cilium	280	9	1.62	3.1e-05	Cilium [GO:0005929] (p=3.10E-05)
MFGE8	CC	GO:0060170	ciliary membrane	47	3	0.03	2.6e-06	Ciliary Membrane [GO:0060170] (p=2.60E-06)
MGAT1	CC	GO:0030426	growth cone	110	1	0.04	0.04	Growth Cone [GO:0030426] (p=4.00E-02)
MLF1	CC	GO:0005955	calcineurin complex	3	1	0	0.0036	Calcineurin Complex [GO:0005955] (p=3.60E-03)
MPP4	CC	GO:0031513	nonmotile primary cilium	96	8	0.72	5.7e-07	Nonmotile Primary Cilium [GO:0031513] (p=5.70E-07)
MTA2	CC	GO:0005614	interstitial matrix	8	1	0.01	0.0081	Interstitial Matrix [GO:0005614] (p=8.10E-03)
MTFR1	CC	GO:0031513	nonmotile primary cilium	96	8	0.59	1.2e-07	Nonmotile Primary Cilium [GO:0031513] (p=1.20E-07)
MYO3B	CC	GO:0097458	neuron part	739	16	4.83	1.6e-05	Neuron Part [GO:0097458] (p=1.60E-05)
NA	CC	GO:0005771	multivesicular body	19	1	0.02	0.024	Multivesicular Body [GO:0005771] (p=2.40E-02)
NPHP1	CC	GO:0044441	ciliary part	177	8	1.29	4.1e-05	Ciliary Part [GO:0044441] (p=4.10E-05)
NR2E3	CC	GO:0032391	photoreceptor connecting cilium	23	2	0.02	0.00023	Photoreceptor Connecting Cilium [GO:0032391] (p=2.30E-04)
NRG4	CC	GO:0061474	phagolysosome membrane	1	1	0	0.003	Phagolysosome Membrane [GO:0061474] (p=3.00E-03)
NRL	CC	GO:0031090	organelle membrane	2139	6	1.38	0.00034	Organelle Membrane [GO:0031090] (p=3.40E-04)
NT5E	CC	GO:0044441	ciliary part	177	10	0.93	2.3e-08	Ciliary Part [GO:0044441] (p=2.30E-08)
OSBP2	CC	GO:0005955	calcineurin complex	3	1	0	0.0022	Calcineurin Complex [GO:0005955] (p=2.20E-03)
PAIP2B	CC	GO:0005929	cilium	280	13	3.14	1.5e-05	Cilium [GO:0005929] (p=1.50E-05)
PAQR4	CC	GO:0097381	photoreceptor disc membrane	14	3	0.01	3.4e-08	Photoreceptor Disc Membrane [GO:0097381] (p=3.40E-08)
PASK	CC	GO:0031224	intrinsic component of membrane	2874	17	8.19	0.00073	Intrinsic Component Of Membrane [GO:0031224] (p=7.30E-04)
PCBD2	CC	GO:0005929	cilium	280	20	4.58	3e-08	Cilium [GO:0005929] (p=3.00E-08)
PCDH15	CC	GO:0005929	cilium	280	12	3.24	9.6e-05	Cilium [GO:0005929] (p=9.60E-05)
PCNA	CC	GO:0060342	photoreceptor inner segment membrane	2	1	0	0.0046	Photoreceptor Inner Segment Membrane [GO:0060342] (p=4.60E-03)
PDC	CC	GO:0005929	cilium	280	10	1.96	2.3e-05	Cilium [GO:0005929] (p=2.30E-05)
PDE4DIP	CC	GO:0005930	axoneme	46	3	0.16	0.0005	Axoneme [GO:0005930] (p=5.00E-04)
PDE6A	CC	GO:0031513	nonmotile primary cilium	96	8	0.74	6.9e-07	Nonmotile Primary Cilium [GO:0031513] (p=6.90E-07)
PDE6B	CC	GO:0043296	apical junction complex	81	2	0.08	0.0029	Apical Junction Complex [GO:0043296] (p=2.90E-03)
PDE6C	CC	GO:0001750	photoreceptor outer segment	54	4	0.13	8.8e-06	Photoreceptor Outer Segment [GO:0001750] (p=8.80E-06)
PFKFB2	CC	GO:0001750	photoreceptor outer segment	54	5	0.28	8.6e-06	Photoreceptor Outer Segment [GO:0001750] (p=8.60E-06)
PHLPP2	CC	GO:0005929	cilium	280	29	9.42	6.8e-08	Cilium [GO:0005929] (p=6.80E-08)
PIH1D2	CC	GO:0044441	ciliary part	177	5	0.29	7.8e-06	Ciliary Part [GO:0044441] (p=7.80E-06)
PITPNM1	CC	GO:0060170	ciliary membrane	47	5	0.35	2.3e-05	Ciliary Membrane [GO:0060170] (p=2.30E-05)
PIWIL1	CC	GO:0060342	photoreceptor inner segment membrane	2	2	0	4.3e-06	Photoreceptor Inner Segment Membrane [GO:0060342] (p=4.30E-06)
PLAGL2	CC	GO:0044441	ciliary part	177	13	2.47	1.1e-06	Ciliary Part [GO:0044441] (p=1.10E-06)
PLEKHB1	CC	GO:0097381	photoreceptor disc membrane	14	3	0.02	1.4e-06	Photoreceptor Disc Membrane [GO:0097381] (p=1.40E-06)
PLS1	CC	GO:0005929	cilium	280	14	3.45	8.7e-06	Cilium [GO:0005929] (p=8.70E-06)
PPARGC1B	CC	GO:0032809	neuronal cell body membrane	5	2	0.05	0.00079	Neuronal Cell Body Membrane [GO:0032809] (p=7.90E-04)
PPEF2	CC	GO:0000785	chromatin	277	2	0.15	0.0091	Chromatin [GO:0000785] (p=9.10E-03)
PROM1	CC	GO:0097381	photoreceptor disc membrane	14	6	0.07	4.6e-11	Photoreceptor Disc Membrane [GO:0097381] (p=4.60E-11)
PRPH2	CC	GO:0005929	cilium	280	18	3.5	1.1e-08	Cilium [GO:0005929] (p=1.10E-08)
PSD	CC	GO:0097381	photoreceptor disc membrane	14	1	0.01	0.0051	Photoreceptor Disc Membrane [GO:0097381] (p=5.10E-03)
PTH2R	CC	GO:0016021	integral component of membrane	2816	18	9.06	0.0011	Integral Component Of Membrane [GO:0016021] (p=1.10E-03)
PTPN13	CC	GO:0072372	primary cilium	115	6	0.9	0.00027	Primary Cilium [GO:0072372] (p=2.70E-04)
PTPRU	CC	GO:0005929	cilium	280	26	6.41	1.1e-09	Cilium [GO:0005929] (p=1.10E-09)
R3HCC1	CC	GO:0031301	integral component of organelle membrane	188	3	0.22	0.0013	Integral Component Of Organelle Membrane [GO:0031301] (p=1.30E-03)
RABL5	CC	GO:0060170	ciliary membrane	47	2	0.04	0.0008	Ciliary Membrane [GO:0060170] (p=8.00E-04)
RASGRF2	CC	GO:0005929	cilium	280	17	3.63	1.2e-07	Cilium [GO:0005929] (p=1.20E-07)
RASSF2	CC	GO:0034464	BBSome	11	5	0.15	1.8e-07	Bbsome [GO:0034464] (p=1.80E-07)
RBP3	CC	GO:0001917	photoreceptor inner segment	25	4	0.09	1.9e-06	Photoreceptor Inner Segment [GO:0001917] (p=1.90E-06)
RCVRN	CC	GO:0060170	ciliary membrane	47	2	0.03	0.00038	Ciliary Membrane [GO:0060170] (p=3.80E-04)
RDH12	CC	GO:0033018	sarcoplasmic reticulum lumen	7	2	0.02	9.7e-05	Sarcoplasmic Reticulum Lumen [GO:0033018] (p=9.70E-05)
REEP6	CC	GO:0031301	integral component of organelle membrane	188	2	0.1	0.0043	Integral Component Of Organelle Membrane [GO:0031301] (p=4.30E-03)
RHO	CC	GO:0001750	photoreceptor outer segment	54	3	0.1	0.00012	Photoreceptor Outer Segment [GO:0001750] (p=1.20E-04)
RHOT2	CC	GO:0097381	photoreceptor disc membrane	14	1	0.01	0.0077	Photoreceptor Disc Membrane [GO:0097381] (p=7.70E-03)
RNF170	CC	GO:0033391	chromatoid body	7	2	0.03	0.00027	Chromatoid Body [GO:0033391] (p=2.70E-04)
RP1	CC	GO:0005929	cilium	280	21	3.91	2.9e-10	Cilium [GO:0005929] (p=2.90E-10)
RP1L1	CC	GO:0005929	cilium	280	3	0.28	0.0024	Cilium [GO:0005929] (p=2.40E-03)
RPGRIP1	CC	GO:0005929	cilium	280	12	1.75	1.4e-07	Cilium [GO:0005929] (p=1.40E-07)
RS1	CC	GO:0042622	photoreceptor outer segment membrane	14	3	0.03	2.6e-06	Photoreceptor Outer Segment Membrane [GO:0042622] (p=2.60E-06)
SAMD7	CC	GO:0005929	cilium	280	3	0.31	0.0031	Cilium [GO:0005929] (p=3.10E-03)
SCAPER	CC	GO:0005770	late endosome	149	6	0.93	0.00033	Late Endosome [GO:0005770] (p=3.30E-04)
SEMA3A	CC	GO:0005929	cilium	280	20	4.87	8.2e-08	Cilium [GO:0005929] (p=8.20E-08)
SEMA7A	CC	GO:0008076	voltage-gated potassium channel complex	36	2	0.07	0.0024	Voltage-Gated Potassium Channel Complex [GO:0008076] (p=2.40E-03)
SGIP1	CC	GO:0005929	cilium	280	19	3.42	1.2e-09	Cilium [GO:0005929] (p=1.20E-09)
SGTA	CC	GO:0000781	chromosome, telomeric region	51	2	0.05	0.00095	Chromosome, Telomeric Region [GO:0000781] (p=9.50E-04)
SH2D4A	CC	GO:0031513	nonmotile primary cilium	96	8	0.34	1.3e-09	Nonmotile Primary Cilium [GO:0031513] (p=1.30E-09)
SHROOM2	CC	GO:0044459	plasma membrane part	1208	11	2.89	4.8e-05	Plasma Membrane Part [GO:0044459] (p=4.80E-05)
SHROOM3	CC	GO:0032809	neuronal cell body membrane	5	2	0.06	0.0014	Neuronal Cell Body Membrane [GO:0032809] (p=1.40E-03)
SLC17A7	CC	GO:0001917	photoreceptor inner segment	25	5	0.19	9.6e-07	Photoreceptor Inner Segment [GO:0001917] (p=9.60E-07)
SLC24A1	CC	GO:0031513	nonmotile primary cilium	96	16	1.02	2.8e-15	Nonmotile Primary Cilium [GO:0031513] (p=2.80E-15)
SLC2A11	CC	GO:0044441	ciliary part	177	4	0.31	0.00022	Ciliary Part [GO:0044441] (p=2.20E-04)
SLC40A1	CC	GO:0005929	cilium	280	14	2.45	1.3e-07	Cilium [GO:0005929] (p=1.30E-07)
SLC44A1	CC	GO:0005929	cilium	280	21	5.1	3.7e-08	Cilium [GO:0005929] (p=3.70E-08)
SLC9A1	CC	GO:0005615	extracellular space	515	3	0.28	0.0019	Extracellular Space [GO:0005615] (p=1.90E-03)
SSX2IP	CC	GO:0005929	cilium	280	12	3.68	0.00032	Cilium [GO:0005929] (p=3.20E-04)
STIM2	CC	GO:0044441	ciliary part	177	19	3.29	6.6e-10	Ciliary Part [GO:0044441] (p=6.60E-10)
SV2B	CC	GO:0005771	multivesicular body	19	2	0.04	0.00085	Multivesicular Body [GO:0005771] (p=8.50E-04)
SYNE2	CC	GO:0005929	cilium	280	32	8.91	2.9e-10	Cilium [GO:0005929] (p=2.90E-10)
TADA2B	CC	GO:0005682	U5 snRNP	6	2	0.02	0.00014	U5 Snrnp [GO:0005682] (p=1.40E-04)
TAOK3	CC	GO:0044441	ciliary part	177	9	2.21	0.00037	Ciliary Part [GO:0044441] (p=3.70E-04)
TDRD7	CC	GO:0060170	ciliary membrane	47	2	0.03	0.0005	Ciliary Membrane [GO:0060170] (p=5.00E-04)
TECPR2	CC	GO:0031931	TORC1 complex	6	1	0.01	0.0083	Torc1 Complex [GO:0031931] (p=8.30E-03)
TEX261	CC	GO:0005929	cilium	280	11	1.47	1.7e-07	Cilium [GO:0005929] (p=1.70E-07)
TFPI2	CC	GO:0005929	cilium	280	6	0.7	5.2e-05	Cilium [GO:0005929] (p=5.20E-05)
THRB	CC	GO:0044441	ciliary part	177	9	1.29	5.1e-06	Ciliary Part [GO:0044441] (p=5.10E-06)
THSD7B	CC	GO:0005929	cilium	280	16	3.5	4e-07	Cilium [GO:0005929] (p=4.00E-07)
TIGD2	CC	GO:0016593	Cdc73/Paf1 complex	7	1	0.01	0.009	Cdc73/Paf1 Complex [GO:0016593] (p=9.00E-03)
TMEM108	CC	GO:0042995	cell projection	1115	19	7.08	4.3e-05	Cell Projection [GO:0042995] (p=4.30E-05)
TMEM136	CC	GO:0005955	calcineurin complex	3	1	0	0.0017	Calcineurin Complex [GO:0005955] (p=1.70E-03)
TMEM138	CC	GO:0060170	ciliary membrane	47	3	0.06	3.3e-05	Ciliary Membrane [GO:0060170] (p=3.30E-05)
TMEM237	CC	GO:0005929	cilium	280	13	2.14	1.7e-07	Cilium [GO:0005929] (p=1.70E-07)
TMEM86A	CC	GO:0044441	ciliary part	177	4	0.37	0.00047	Ciliary Part [GO:0044441] (p=4.70E-04)
TP53BP2	CC	GO:0005929	cilium	280	17	3.45	5.6e-08	Cilium [GO:0005929] (p=5.60E-08)
TRAK1	CC	GO:0005930	axoneme	46	2	0.1	0.0042	Axoneme [GO:0005930] (p=4.20E-03)
TTC40	CC	GO:0005930	axoneme	46	4	0.4	0.00065	Axoneme [GO:0005930] (p=6.50E-04)
TTLL5	CC	GO:0005929	cilium	280	22	5.43	2.4e-08	Cilium [GO:0005929] (p=2.40E-08)
UBE2Q2	CC	GO:0031513	nonmotile primary cilium	96	6	0.97	0.00041	Nonmotile Primary Cilium [GO:0031513] (p=4.10E-04)
UNC119	CC	GO:0097381	photoreceptor disc membrane	14	3	0.03	4.3e-06	Photoreceptor Disc Membrane [GO:0097381] (p=4.30E-06)
USP10	CC	GO:0060170	ciliary membrane	47	6	0.6	2.6e-05	Ciliary Membrane [GO:0060170] (p=2.60E-05)
VIPR1	CC	GO:0001750	photoreceptor outer segment	54	5	0.14	2.3e-07	Photoreceptor Outer Segment [GO:0001750] (p=2.30E-07)
WDR20	CC	GO:0005929	cilium	280	24	7.39	3.7e-07	Cilium [GO:0005929] (p=3.70E-07)
WDR31	CC	GO:0005929	cilium	280	11	1.88	2.3e-06	Cilium [GO:0005929] (p=2.30E-06)
WDTC1	CC	GO:0044441	ciliary part	177	9	2.28	0.00046	Ciliary Part [GO:0044441] (p=4.60E-04)
WLS	CC	GO:0042622	photoreceptor outer segment membrane	14	3	0.09	8.1e-05	Photoreceptor Outer Segment Membrane [GO:0042622] (p=8.10E-05)
XYLT1	CC	GO:0031253	cell projection membrane	174	10	2.54	0.00023	Cell Projection Membrane [GO:0031253] (p=2.30E-04)
YBX1	CC	GO:0060170	ciliary membrane	47	6	0.21	5.7e-08	Ciliary Membrane [GO:0060170] (p=5.70E-08)
YPEL2	CC	GO:0005930	axoneme	46	4	0.29	0.0002	Axoneme [GO:0005930] (p=2.00E-04)
ZBTB24	CC	GO:0044425	membrane part	3581	13	7.24	0.01	Membrane Part [GO:0044425] (p=1.00E-02)
ZDHHC5	CC	GO:0005929	cilium	280	7	1.96	0.0033	Cilium [GO:0005929] (p=3.30E-03)
	CC	GO:0060170	ciliary membrane	47	2	0.09	0.0036	Ciliary Membrane [GO:0060170] (p=3.60E-03)

## Sheet: Sheet3
MARCH1	MF	GO:0004572	mannosyl-oligosaccharide 1,3-1,6-alpha-m...	1	1	0.01	0.0065	Mannosyl-Oligosaccharide 1,3-1,6-Alpha-M... [GO:0004572] (p=6.50E-03)
ABCG1	MF	GO:0004572	mannosyl-oligosaccharide 1,3-1,6-alpha-m...	1	1	0	0.0013	Mannosyl-Oligosaccharide 1,3-1,6-Alpha-M... [GO:0004572] (p=1.30E-03)
ABCG4	MF	GO:0004572	mannosyl-oligosaccharide 1,3-1,6-alpha-m...	1	1	0	0.0045	Mannosyl-Oligosaccharide 1,3-1,6-Alpha-M... [GO:0004572] (p=4.50E-03)
ABHD17B	MF	GO:0004095	carnitine O-palmitoyltransferase activit...	4	2	0.04	0.00058	Carnitine O-Palmitoyltransferase Activit... [GO:0004095] (p=5.80E-04)
ABHD17C	MF	GO:0017095	heparan sulfate 6-O-sulfotransferase act...	1	1	0	0.0029	Heparan Sulfate 6-O-Sulfotransferase Act... [GO:0017095] (p=2.90E-03)
ADD1	MF	GO:0005222	intracellular cAMP activated cation chan...	5	2	0.07	0.0019	Intracellular Camp Activated Cation Chan... [GO:0005222] (p=1.90E-03)
ADIPOR1	MF	GO:0001085	RNA polymerase II transcription factor b...	68	6	0.64	4.2e-05	Rna Polymerase Ii Transcription Factor B... [GO:0001085] (p=4.20E-05)
AGPAT3	MF	GO:0005249	voltage-gated potassium channel activity	43	3	0.17	0.00068	Voltage-Gated Potassium Channel Activity [GO:0005249] (p=6.80E-04)
AIPL1	MF	GO:0047555	3',5'-cyclic-GMP phosphodiesterase activ...	8	2	0.03	0.00034	3',5'-Cyclic-Gmp Phosphodiesterase Activ... [GO:0047555] (p=3.40E-04)
AKAP1	MF	GO:0008168	methyltransferase activity	163	9	2.21	0.00036	Methyltransferase Activity [GO:0008168] (p=3.60E-04)
ANO2	MF	GO:0015079	potassium ion transmembrane transporter ...	72	5	0.56	0.00024	Potassium Ion Transmembrane Transporter ... [GO:0015079] (p=2.40E-04)
ARFGEF1	MF	GO:0008134	transcription factor binding	342	34	15.44	1.2e-05	Transcription Factor Binding [GO:0008134] (p=1.20E-05)
ARHGAP39	MF	GO:0017127	cholesterol transporter activity	3	2	0.01	1.2e-05	Cholesterol Transporter Activity [GO:0017127] (p=1.20E-05)
ARID3B	MF	GO:0004572	mannosyl-oligosaccharide 1,3-1,6-alpha-m...	1	1	0	0.0015	Mannosyl-Oligosaccharide 1,3-1,6-Alpha-M... [GO:0004572] (p=1.50E-03)
ARL3	MF	GO:0015077	monovalent inorganic cation transmembran...	193	2	0.11	0.0052	Monovalent Inorganic Cation Transmembran... [GO:0015077] (p=5.20E-03)
ASB8	MF	GO:1990247	N6-methyladenosine-containing RNA bindin...	3	1	0	0.0044	N6-Methyladenosine-Containing Rna Bindin... [GO:1990247] (p=4.40E-03)
BBS12	MF	GO:0004723	calcium-dependent protein serine/threoni...	6	1	0	0.0041	Calcium-Dependent Protein Serine/Threoni... [GO:0004723] (p=4.10E-03)
BBS5	MF	GO:0003677	DNA binding	1534	20	10.46	0.0024	Dna Binding [GO:0003677] (p=2.40E-03)
BBS9	MF	GO:0022843	voltage-gated cation channel activity	87	4	0.58	0.0027	Voltage-Gated Cation Channel Activity [GO:0022843] (p=2.70E-03)
BTD	MF	GO:0017127	cholesterol transporter activity	3	1	0	0.0038	Cholesterol Transporter Activity [GO:0017127] (p=3.80E-03)
C10orf95	MF	GO:0001918	farnesylated protein binding	1	1	0	0.0011	Farnesylated Protein Binding [GO:0001918] (p=1.10E-03)
C18orf8	MF	GO:0008374	O-acyltransferase activity	26	2	0.08	0.0026	O-Acyltransferase Activity [GO:0008374] (p=2.60E-03)
C2CD2L	MF	GO:0008073	ornithine decarboxylase inhibitor activi...	2	1	0	0.0036	Ornithine Decarboxylase Inhibitor Activi... [GO:0008073] (p=3.60E-03)
C2orf71	MF	GO:0009922	fatty acid elongase activity	3	1	0	0.0018	Fatty Acid Elongase Activity [GO:0009922] (p=1.80E-03)
C4orf46	MF	GO:0004723	calcium-dependent protein serine/threoni...	6	1	0	0.0041	Calcium-Dependent Protein Serine/Threoni... [GO:0004723] (p=4.10E-03)
CABLES1	MF	GO:0008429	phosphatidylethanolamine binding	6	1	0	0.003	Phosphatidylethanolamine Binding [GO:0008429] (p=3.00E-03)
CABP4	MF	GO:0004572	mannosyl-oligosaccharide 1,3-1,6-alpha-m...	1	1	0	0.0034	Mannosyl-Oligosaccharide 1,3-1,6-Alpha-M... [GO:0004572] (p=3.40E-03)
CADM2	MF	GO:0004572	mannosyl-oligosaccharide 1,3-1,6-alpha-m...	1	1	0	0.0017	Mannosyl-Oligosaccharide 1,3-1,6-Alpha-M... [GO:0004572] (p=1.70E-03)
CAMSAP1	MF	GO:0008134	transcription factor binding	342	21	6.79	4.1e-06	Transcription Factor Binding [GO:0008134] (p=4.10E-06)
CASQ1	MF	GO:0005249	voltage-gated potassium channel activity	43	2	0.02	0.00011	Voltage-Gated Potassium Channel Activity [GO:0005249] (p=1.10E-04)
CASZ1	MF	GO:0017162	aryl hydrocarbon receptor binding	3	2	0.04	0.00063	Aryl Hydrocarbon Receptor Binding [GO:0017162] (p=6.30E-04)
CC2D2A	MF	GO:0047555	3',5'-cyclic-GMP phosphodiesterase activ...	8	2	0.06	0.0013	3',5'-Cyclic-Gmp Phosphodiesterase Activ... [GO:0047555] (p=1.30E-03)
CCDC108	MF	GO:0004572	mannosyl-oligosaccharide 1,3-1,6-alpha-m...	1	1	0	0.0017	Mannosyl-Oligosaccharide 1,3-1,6-Alpha-M... [GO:0004572] (p=1.70E-03)
CCDC113	MF	GO:0004012	phospholipid-translocating ATPase activi...	10	2	0.15	0.009	Phospholipid-Translocating Atpase Activi... [GO:0004012] (p=9.00E-03)
CCDC176	MF	GO:0003677	DNA binding	1534	67	43.19	0.00011	Dna Binding [GO:0003677] (p=1.10E-04)
CDH12	MF	GO:0004637	phosphoribosylamine-glycine ligase activ...	1	1	0	0.0025	Phosphoribosylamine-Glycine Ligase Activ... [GO:0004637] (p=2.50E-03)
CDHR1	MF	GO:0017127	cholesterol transporter activity	3	2	0.01	5e-05	Cholesterol Transporter Activity [GO:0017127] (p=5.00E-05)
CDR2	MF	GO:0017127	cholesterol transporter activity	3	2	0.03	0.00028	Cholesterol Transporter Activity [GO:0017127] (p=2.80E-04)
CEP112	MF	GO:0001085	RNA polymerase II transcription factor b...	68	4	0.3	0.00023	Rna Polymerase Ii Transcription Factor B... [GO:0001085] (p=2.30E-04)
CERKL	MF	GO:0004572	mannosyl-oligosaccharide 1,3-1,6-alpha-m...	1	1	0	0.0032	Mannosyl-Oligosaccharide 1,3-1,6-Alpha-M... [GO:0004572] (p=3.20E-03)
CITED2	MF	GO:0004572	mannosyl-oligosaccharide 1,3-1,6-alpha-m...	1	1	0.01	0.0052	Mannosyl-Oligosaccharide 1,3-1,6-Alpha-M... [GO:0004572] (p=5.20E-03)
CLUL1	MF	GO:0047708	biotinidase activity	1	1	0	0.0014	Biotinidase Activity [GO:0047708] (p=1.40E-03)
CNKSR2	MF	GO:0001076	RNA polymerase II transcription factor b...	82	4	0.46	0.0011	Rna Polymerase Ii Transcription Factor B... [GO:0001076] (p=1.10E-03)
CPLX4	MF	GO:0005319	lipid transporter activity	46	2	0.09	0.0033	Lipid Transporter Activity [GO:0005319] (p=3.30E-03)
CPT1A	MF	GO:0004887	thyroid hormone receptor activity	5	2	0.08	0.0022	Thyroid Hormone Receptor Activity [GO:0004887] (p=2.20E-03)
CRB2	MF	GO:0017127	cholesterol transporter activity	3	2	0.02	0.00014	Cholesterol Transporter Activity [GO:0017127] (p=1.40E-04)
CROT	MF	GO:0003724	RNA helicase activity	27	5	0.74	0.00074	Rna Helicase Activity [GO:0003724] (p=7.40E-04)
CUEDC1	MF	GO:0005223	intracellular cGMP activated cation chan...	4	1	0	0.002	Intracellular Cgmp Activated Cation Chan... [GO:0005223] (p=2.00E-03)
DDB1	MF	GO:0004572	mannosyl-oligosaccharide 1,3-1,6-alpha-m...	1	1	0.01	0.005	Mannosyl-Oligosaccharide 1,3-1,6-Alpha-M... [GO:0004572] (p=5.00E-03)
DDC	MF	GO:0047555	3',5'-cyclic-GMP phosphodiesterase activ...	8	1	0.01	0.0055	3',5'-Cyclic-Gmp Phosphodiesterase Activ... [GO:0047555] (p=5.50E-03)
DHDDS	MF	GO:0033872	[heparan sulfate]-glucosamine 3-sulfotra...	1	1	0.01	0.0082	[Heparan Sulfate]-Glucosamine 3-Sulfotra... [GO:0033872] (p=8.20E-03)
DHX16	MF	GO:0004723	calcium-dependent protein serine/threoni...	6	1	0	0.0036	Calcium-Dependent Protein Serine/Threoni... [GO:0004723] (p=3.60E-03)
DIAPH1	MF	GO:0008134	transcription factor binding	342	15	5.41	0.00033	Transcription Factor Binding [GO:0008134] (p=3.30E-04)
DIMT1	MF	GO:0003724	RNA helicase activity	27	5	0.56	0.0002	Rna Helicase Activity [GO:0003724] (p=2.00E-04)
DISC1	MF	GO:0004190	aspartic-type endopeptidase activity	15	2	0.07	0.0023	Aspartic-Type Endopeptidase Activity [GO:0004190] (p=2.30E-03)
DNALI1	MF	GO:0004572	mannosyl-oligosaccharide 1,3-1,6-alpha-m...	1	1	0	0.0034	Mannosyl-Oligosaccharide 1,3-1,6-Alpha-M... [GO:0004572] (p=3.40E-03)
DPYSL3	MF	GO:0009881	photoreceptor activity	14	2	0.09	0.0035	Photoreceptor Activity [GO:0009881] (p=3.50E-03)
DUSP10	MF	GO:0005251	delayed rectifier potassium channel acti...	15	2	0.07	0.0023	Delayed Rectifier Potassium Channel Acti... [GO:0005251] (p=2.30E-03)
ELOVL2	MF	GO:0003677	DNA binding	1534	7	1.97	0.0013	Dna Binding [GO:0003677] (p=1.30E-03)
ELOVL4	MF	GO:0005249	voltage-gated potassium channel activity	43	4	0.16	1.9e-05	Voltage-Gated Potassium Channel Activity [GO:0005249] (p=1.90E-05)
EMC1	MF	GO:0017127	cholesterol transporter activity	3	2	0.01	6e-05	Cholesterol Transporter Activity [GO:0017127] (p=6.00E-05)
EPB41	MF	GO:0003677	DNA binding	1534	23	12.12	0.0013	Dna Binding [GO:0003677] (p=1.30E-03)
EPS8	MF	GO:0017127	cholesterol transporter activity	3	2	0.04	0.00062	Cholesterol Transporter Activity [GO:0017127] (p=6.20E-04)
ESRRB	MF	GO:0005249	voltage-gated potassium channel activity	43	3	0.15	0.00043	Voltage-Gated Potassium Channel Activity [GO:0005249] (p=4.30E-04)
EXOC6	MF	GO:0005249	voltage-gated potassium channel activity	43	3	0.06	2.5e-05	Voltage-Gated Potassium Channel Activity [GO:0005249] (p=2.50E-05)
EYS	MF	GO:0004572	mannosyl-oligosaccharide 1,3-1,6-alpha-m...	1	1	0	0.00079	Mannosyl-Oligosaccharide 1,3-1,6-Alpha-M... [GO:0004572] (p=7.90E-04)
EZH1	MF	GO:0001918	farnesylated protein binding	1	1	0	0.0026	Farnesylated Protein Binding [GO:0001918] (p=2.60E-03)
FAIM	MF	GO:0005249	voltage-gated potassium channel activity	43	2	0.05	0.00095	Voltage-Gated Potassium Channel Activity [GO:0005249] (p=9.50E-04)
FAM161A	MF	GO:0008171	O-methyltransferase activity	14	2	0.06	0.0013	O-Methyltransferase Activity [GO:0008171] (p=1.30E-03)
FBXO22	MF	GO:0003677	DNA binding	1534	28	10.76	5.4e-07	Dna Binding [GO:0003677] (p=5.40E-07)
FHOD3	MF	GO:0051287	NAD binding	42	3	0.34	0.0047	Nad Binding [GO:0051287] (p=4.70E-03)
FRMD4B	MF	GO:0008134	transcription factor binding	342	16	6.12	0.00041	Transcription Factor Binding [GO:0008134] (p=4.10E-04)
FSD1L	MF	GO:0005516	calmodulin binding	124	8	2.21	0.0016	Calmodulin Binding [GO:0005516] (p=1.60E-03)
GALNT2	MF	GO:0004572	mannosyl-oligosaccharide 1,3-1,6-alpha-m...	1	1	0.01	0.005	Mannosyl-Oligosaccharide 1,3-1,6-Alpha-M... [GO:0004572] (p=5.00E-03)
GNAT1	MF	GO:0005249	voltage-gated potassium channel activity	43	3	0.17	0.00059	Voltage-Gated Potassium Channel Activity [GO:0005249] (p=5.90E-04)
GNB1	MF	GO:0005249	voltage-gated potassium channel activity	43	5	0.44	7e-05	Voltage-Gated Potassium Channel Activity [GO:0005249] (p=7.00E-05)
GNG12	MF	GO:0004190	aspartic-type endopeptidase activity	15	2	0.07	0.0022	Aspartic-Type Endopeptidase Activity [GO:0004190] (p=2.20E-03)
GPR160	MF	GO:0004572	mannosyl-oligosaccharide 1,3-1,6-alpha-m...	1	1	0	0.0017	Mannosyl-Oligosaccharide 1,3-1,6-Alpha-M... [GO:0004572] (p=1.70E-03)
GRIPAP1	MF	GO:0008168	methyltransferase activity	163	14	4.91	0.0004	Methyltransferase Activity [GO:0008168] (p=4.00E-04)
GSKIP	MF	GO:0004114	3',5'-cyclic-nucleotide phosphodiesteras...	19	3	0.12	0.00021	3',5'-Cyclic-Nucleotide Phosphodiesteras... [GO:0004114] (p=2.10E-04)
GUCA1A	MF	GO:0001786	phosphatidylserine binding	14	2	0.07	0.0019	Phosphatidylserine Binding [GO:0001786] (p=1.90E-03)
GUCA1B	MF	GO:0003779	actin binding	274	9	2.6	0.0011	Actin Binding [GO:0003779] (p=1.10E-03)
GYLTL1B	MF	GO:0005319	lipid transporter activity	46	2	0.03	0.00042	Lipid Transporter Activity [GO:0005319] (p=4.20E-04)
HCN1	MF	GO:0004190	aspartic-type endopeptidase activity	15	2	0.09	0.0037	Aspartic-Type Endopeptidase Activity [GO:0004190] (p=3.70E-03)
HEG1	MF	GO:0004572	mannosyl-oligosaccharide 1,3-1,6-alpha-m...	1	1	0	0.0027	Mannosyl-Oligosaccharide 1,3-1,6-Alpha-M... [GO:0004572] (p=2.70E-03)
HKR1	MF	GO:0016887	ATPase activity	284	3	0.34	0.004	Atpase Activity [GO:0016887] (p=4.00E-03)
HS3ST3B1	MF	GO:0003779	actin binding	274	8	2.22	0.0016	Actin Binding [GO:0003779] (p=1.60E-03)
HSPA4	MF	GO:0017127	cholesterol transporter activity	3	1	0.01	0.0068	Cholesterol Transporter Activity [GO:0017127] (p=6.80E-03)
ICMT	MF	GO:0000701	purine-specific mismatch base pair DNA N...	1	1	0	0.0025	Purine-Specific Mismatch Base Pair Dna N... [GO:0000701] (p=2.50E-03)
IDE	MF	GO:0008134	transcription factor binding	342	19	8.38	0.00074	Transcription Factor Binding [GO:0008134] (p=7.40E-04)
IGSF9	MF	GO:0032561	guanyl ribonucleotide binding	291	4	0.55	0.0018	Guanyl Ribonucleotide Binding [GO:0032561] (p=1.80E-03)
IMPDH1	MF	GO:0008048	calcium sensitive guanylate cyclase acti...	4	1	0	0.0024	Calcium Sensitive Guanylate Cyclase Acti... [GO:0008048] (p=2.40E-03)
IMPG1	MF	GO:0005222	intracellular cAMP activated cation chan...	5	2	0.04	0.00053	Intracellular Camp Activated Cation Chan... [GO:0005222] (p=5.30E-04)
IMPG2	MF	GO:0005516	calmodulin binding	124	8	2.06	0.001	Calmodulin Binding [GO:0005516] (p=1.00E-03)
IQGAP2	MF	GO:0001190	RNA polymerase II transcription factor b...	25	3	0.24	0.0018	Rna Polymerase Ii Transcription Factor B... [GO:0001190] (p=1.80E-03)
KCNB1	MF	GO:0017127	cholesterol transporter activity	3	2	0.02	0.0001	Cholesterol Transporter Activity [GO:0017127] (p=1.00E-04)
KCNV2	MF	GO:0032555	purine ribonucleotide binding	1369	6	1.76	0.0044	Purine Ribonucleotide Binding [GO:0032555] (p=4.40E-03)
KCTD15	MF	GO:0004190	aspartic-type endopeptidase activity	15	2	0.09	0.0032	Aspartic-Type Endopeptidase Activity [GO:0004190] (p=3.20E-03)
KDM5B	MF	GO:0001103	RNA polymerase II repressing transcripti...	22	3	0.23	0.0014	Rna Polymerase Ii Repressing Transcripti... [GO:0001103] (p=1.40E-03)
KIAA1549	MF	GO:0017127	cholesterol transporter activity	3	2	0.05	0.00069	Cholesterol Transporter Activity [GO:0017127] (p=6.90E-04)
KIF9	MF	GO:0000035	acyl binding	1	1	0	0.00069	Acyl Binding [GO:0000035] (p=6.90E-04)
KIFC3	MF	GO:0015485	cholesterol binding	18	1	0.01	0.0089	Cholesterol Binding [GO:0015485] (p=8.90E-03)
KREMEN2	MF	GO:0017127	cholesterol transporter activity	3	2	0	3.2e-06	Cholesterol Transporter Activity [GO:0017127] (p=3.20E-06)
KRI1	MF	GO:0008429	phosphatidylethanolamine binding	6	1	0.01	0.0059	Phosphatidylethanolamine Binding [GO:0008429] (p=5.90E-03)
LAPTM4B	MF	GO:0016918	retinal binding	10	2	0.07	0.0023	Retinal Binding [GO:0016918] (p=2.30E-03)
LGALSL	MF	GO:0005249	voltage-gated potassium channel activity	43	3	0.16	0.0005	Voltage-Gated Potassium Channel Activity [GO:0005249] (p=5.00E-04)
LIMA1	MF	GO:0008134	transcription factor binding	342	21	9.12	0.00032	Transcription Factor Binding [GO:0008134] (p=3.20E-04)
LMOD1	MF	GO:0047708	biotinidase activity	1	1	0	0.0013	Biotinidase Activity [GO:0047708] (p=1.30E-03)
LRRC39	MF	GO:0000701	purine-specific mismatch base pair DNA N...	1	1	0	0.0018	Purine-Specific Mismatch Base Pair Dna N... [GO:0000701] (p=1.80E-03)
LZTS1	MF	GO:0004095	carnitine O-palmitoyltransferase activit...	4	2	0.03	0.00042	Carnitine O-Palmitoyltransferase Activit... [GO:0004095] (p=4.20E-04)
LZTS3	MF	GO:0017127	cholesterol transporter activity	3	2	0.04	0.00065	Cholesterol Transporter Activity [GO:0017127] (p=6.50E-04)
MAK	MF	GO:0001103	RNA polymerase II repressing transcripti...	22	4	0.42	0.00069	Rna Polymerase Ii Repressing Transcripti... [GO:0001103] (p=6.90E-04)
MCUR1	MF	GO:0017127	cholesterol transporter activity	3	2	0.05	0.00075	Cholesterol Transporter Activity [GO:0017127] (p=7.50E-04)
MEF2C	MF	GO:0005516	calmodulin binding	124	6	0.81	0.00015	Calmodulin Binding [GO:0005516] (p=1.50E-04)
MEIS1	MF	GO:0045504	dynein heavy chain binding	1	1	0.01	0.0052	Dynein Heavy Chain Binding [GO:0045504] (p=5.20E-03)
MFGE8	MF	GO:0005223	intracellular cGMP activated cation chan...	4	1	0	0.0028	Intracellular Cgmp Activated Cation Chan... [GO:0005223] (p=2.80E-03)
MGAT1	MF	GO:0008889	glycerophosphodiester phosphodiesterase ...	4	1	0	0.0016	Glycerophosphodiester Phosphodiesterase ... [GO:0008889] (p=1.60E-03)
MLF1	MF	GO:0004572	mannosyl-oligosaccharide 1,3-1,6-alpha-m...	1	1	0	0.0013	Mannosyl-Oligosaccharide 1,3-1,6-Alpha-M... [GO:0004572] (p=1.30E-03)
MPP4	MF	GO:0046873	metal ion transmembrane transporter acti...	226	7	1.65	0.0013	Metal Ion Transmembrane Transporter Acti... [GO:0046873] (p=1.30E-03)
MTA2	MF	GO:0000309	nicotinamide-nucleotide adenylyltransfer...	3	1	0	0.0036	Nicotinamide-Nucleotide Adenylyltransfer... [GO:0000309] (p=3.60E-03)
MTFR1	MF	GO:0016409	palmitoyltransferase activity	29	3	0.17	0.00068	Palmitoyltransferase Activity [GO:0016409] (p=6.80E-04)
MYO3B	MF	GO:0005516	calmodulin binding	124	5	0.72	0.00075	Calmodulin Binding [GO:0005516] (p=7.50E-04)
NA	MF	GO:0004572	mannosyl-oligosaccharide 1,3-1,6-alpha-m...	1	1	0	0.0013	Mannosyl-Oligosaccharide 1,3-1,6-Alpha-M... [GO:0004572] (p=1.30E-03)
NPHP1	MF	GO:0004572	mannosyl-oligosaccharide 1,3-1,6-alpha-m...	1	1	0.01	0.0069	Mannosyl-Oligosaccharide 1,3-1,6-Alpha-M... [GO:0004572] (p=6.90E-03)
NR2E3	MF	GO:0032029	myosin tail binding	1	1	0	0.00099	Myosin Tail Binding [GO:0032029] (p=9.90E-04)
NRG4	MF	GO:0004572	mannosyl-oligosaccharide 1,3-1,6-alpha-m...	1	1	0	0.0028	Mannosyl-Oligosaccharide 1,3-1,6-Alpha-M... [GO:0004572] (p=2.80E-03)
NRL	MF	GO:0047555	3',5'-cyclic-GMP phosphodiesterase activ...	8	1	0.01	0.0055	3',5'-Cyclic-Gmp Phosphodiesterase Activ... [GO:0047555] (p=5.50E-03)
NT5E	MF	GO:0005249	voltage-gated potassium channel activity	43	3	0.21	0.0012	Voltage-Gated Potassium Channel Activity [GO:0005249] (p=1.20E-03)
OSBP2	MF	GO:0004723	calcium-dependent protein serine/threoni...	6	1	0	0.0036	Calcium-Dependent Protein Serine/Threoni... [GO:0004723] (p=3.60E-03)
PAIP2B	MF	GO:0005516	calmodulin binding	124	7	1.36	0.00041	Calmodulin Binding [GO:0005516] (p=4.10E-04)
PAQR4	MF	GO:0047555	3',5'-cyclic-GMP phosphodiesterase activ...	8	1	0.01	0.0055	3',5'-Cyclic-Gmp Phosphodiesterase Activ... [GO:0047555] (p=5.50E-03)
PASK	MF	GO:0004991	parathyroid hormone receptor activity	2	1	0.01	0.0057	Parathyroid Hormone Receptor Activity [GO:0004991] (p=5.70E-03)
PCBD2	MF	GO:0001085	RNA polymerase II transcription factor b...	68	6	1.07	0.00067	Rna Polymerase Ii Transcription Factor B... [GO:0001085] (p=6.70E-04)
PCDH15	MF	GO:0051864	histone demethylase activity (H3-K36 spe...	5	2	0.05	0.0011	Histone Demethylase Activity (H3-K36 Spe... [GO:0051864] (p=1.10E-03)
PCNA	MF	GO:0017017	MAP kinase tyrosine/serine/threonine pho...	10	2	0.02	0.00026	Map Kinase Tyrosine/Serine/Threonine Pho... [GO:0017017] (p=2.60E-04)
PDC	MF	GO:0009881	photoreceptor activity	14	2	0.09	0.0034	Photoreceptor Activity [GO:0009881] (p=3.40E-03)
PDE4DIP	MF	GO:0004190	aspartic-type endopeptidase activity	15	2	0.05	0.0011	Aspartic-Type Endopeptidase Activity [GO:0004190] (p=1.10E-03)
PDE6A	MF	GO:0005516	calmodulin binding	124	6	0.91	0.00028	Calmodulin Binding [GO:0005516] (p=2.80E-04)
PDE6B	MF	GO:0001085	RNA polymerase II transcription factor b...	68	2	0.07	0.0019	Rna Polymerase Ii Transcription Factor B... [GO:0001085] (p=1.90E-03)
PDE6C	MF	GO:0033872	[heparan sulfate]-glucosamine 3-sulfotra...	1	1	0	0.0025	[Heparan Sulfate]-Glucosamine 3-Sulfotra... [GO:0033872] (p=2.50E-03)
PFKFB2	MF	GO:0005516	calmodulin binding	124	4	0.61	0.0032	Calmodulin Binding [GO:0005516] (p=3.20E-03)
PHLPP2	MF	GO:0005085	guanyl-nucleotide exchange factor activi...	154	13	5.1	0.0018	Guanyl-Nucleotide Exchange Factor Activi... [GO:0005085] (p=1.80E-03)
PIH1D2	MF	GO:0017127	cholesterol transporter activity	3	2	0	7e-06	Cholesterol Transporter Activity [GO:0017127] (p=7.00E-06)
PITPNM1	MF	GO:0017017	MAP kinase tyrosine/serine/threonine pho...	10	2	0.08	0.0026	Map Kinase Tyrosine/Serine/Threonine Pho... [GO:0017017] (p=2.60E-03)
PIWIL1	MF	GO:0001918	farnesylated protein binding	1	1	0	0.002	Farnesylated Protein Binding [GO:0001918] (p=2.00E-03)
PLAGL2	MF	GO:0017127	cholesterol transporter activity	3	2	0.04	0.00054	Cholesterol Transporter Activity [GO:0017127] (p=5.40E-04)
PLEKHB1	MF	GO:0000035	acyl binding	1	1	0	0.0018	Acyl Binding [GO:0000035] (p=1.80E-03)
PLS1	MF	GO:0019904	protein domain specific binding	437	12	5.22	0.006	Protein Domain Specific Binding [GO:0019904] (p=6.00E-03)
PPARGC1B	MF	GO:0008171	O-methyltransferase activity	14	2	0.12	0.0058	O-Methyltransferase Activity [GO:0008171] (p=5.80E-03)
PPEF2	MF	GO:0017127	cholesterol transporter activity	3	1	0	0.0018	Cholesterol Transporter Activity [GO:0017127] (p=1.80E-03)
PROM1	MF	GO:0008048	calcium sensitive guanylate cyclase acti...	4	2	0.02	0.00016	Calcium Sensitive Guanylate Cyclase Acti... [GO:0008048] (p=1.60E-04)
PRPH2	MF	GO:0005516	calmodulin binding	124	8	1.53	0.00014	Calmodulin Binding [GO:0005516] (p=1.40E-04)
PSD	MF	GO:0004012	phospholipid-translocating ATPase activi...	10	1	0	0.0039	Phospholipid-Translocating Atpase Activi... [GO:0004012] (p=3.90E-03)
PTH2R	MF	GO:0047708	biotinidase activity	1	1	0	0.0031	Biotinidase Activity [GO:0047708] (p=3.10E-03)
PTPN13	MF	GO:0003677	DNA binding	1534	21	11.52	0.0036	Dna Binding [GO:0003677] (p=3.60E-03)
PTPRU	MF	GO:0005086	ARF guanyl-nucleotide exchange factor ac...	16	4	0.36	0.00036	Arf Guanyl-Nucleotide Exchange Factor Ac... [GO:0005086] (p=3.60E-04)
R3HCC1	MF	GO:0003827	alpha-1,3-mannosylglycoprotein 2-beta-N-...	1	1	0	0.0011	Alpha-1,3-Mannosylglycoprotein 2-Beta-N-... [GO:0003827] (p=1.10E-03)
RABL5	MF	GO:0005215	transporter activity	741	4	0.66	0.0027	Transporter Activity [GO:0005215] (p=2.70E-03)
RASGRF2	MF	GO:0017127	cholesterol transporter activity	3	2	0.04	0.00045	Cholesterol Transporter Activity [GO:0017127] (p=4.50E-04)
RASSF2	MF	GO:0005515	protein binding	6062	103	83.85	0.00046	Protein Binding [GO:0005515] (p=4.60E-04)
RBP3	MF	GO:0034483	heparan sulfate sulfotransferase activit...	7	2	0.03	0.00027	Heparan Sulfate Sulfotransferase Activit... [GO:0034483] (p=2.70E-04)
RCVRN	MF	GO:0043522	leucine zipper domain binding	7	1	0	0.0041	Leucine Zipper Domain Binding [GO:0043522] (p=4.10E-03)
RDH12	MF	GO:0005249	voltage-gated potassium channel activity	43	3	0.1	0.00012	Voltage-Gated Potassium Channel Activity [GO:0005249] (p=1.20E-04)
REEP6	MF	GO:0003827	alpha-1,3-mannosylglycoprotein 2-beta-N-...	1	1	0	0.00059	Alpha-1,3-Mannosylglycoprotein 2-Beta-N-... [GO:0003827] (p=5.90E-04)
RHO	MF	GO:0005249	voltage-gated potassium channel activity	43	3	0.08	6.6e-05	Voltage-Gated Potassium Channel Activity [GO:0005249] (p=6.60E-05)
RHOT2	MF	GO:0032093	SAM domain binding	2	1	0	0.00099	Sam Domain Binding [GO:0032093] (p=9.90E-04)
RNF170	MF	GO:0001918	farnesylated protein binding	1	1	0	0.0036	Farnesylated Protein Binding [GO:0001918] (p=3.60E-03)
RP1	MF	GO:0004368	glycerol-3-phosphate dehydrogenase activ...	1	1	0.01	0.013	Glycerol-3-Phosphate Dehydrogenase Activ... [GO:0004368] (p=1.30E-02)
RP1L1	MF	GO:0004572	mannosyl-oligosaccharide 1,3-1,6-alpha-m...	1	1	0	0.00089	Mannosyl-Oligosaccharide 1,3-1,6-Alpha-M... [GO:0004572] (p=8.90E-04)
RPGRIP1	MF	GO:0005509	calcium ion binding	367	7	2.14	0.0052	Calcium Ion Binding [GO:0005509] (p=5.20E-03)
RS1	MF	GO:0008374	O-acyltransferase activity	26	2	0.05	0.0013	O-Acyltransferase Activity [GO:0008374] (p=1.30E-03)
SAMD7	MF	GO:0004572	mannosyl-oligosaccharide 1,3-1,6-alpha-m...	1	1	0	0.0011	Mannosyl-Oligosaccharide 1,3-1,6-Alpha-M... [GO:0004572] (p=1.10E-03)
SCAPER	MF	GO:0004190	aspartic-type endopeptidase activity	15	2	0.09	0.0036	Aspartic-Type Endopeptidase Activity [GO:0004190] (p=3.60E-03)
SEMA3A	MF	GO:0004887	thyroid hormone receptor activity	5	2	0.08	0.0028	Thyroid Hormone Receptor Activity [GO:0004887] (p=2.80E-03)
SEMA7A	MF	GO:0005251	delayed rectifier potassium channel acti...	15	2	0.03	0.00042	Delayed Rectifier Potassium Channel Acti... [GO:0005251] (p=4.20E-04)
SGIP1	MF	GO:0042562	hormone binding	23	3	0.27	0.0023	Hormone Binding [GO:0042562] (p=2.30E-03)
SGTA	MF	GO:0070034	telomeric RNA binding	1	1	0	0.00079	Telomeric Rna Binding [GO:0070034] (p=7.90E-04)
SH2D4A	MF	GO:0009881	photoreceptor activity	14	2	0.05	0.0012	Photoreceptor Activity [GO:0009881] (p=1.20E-03)
SHROOM2	MF	GO:0022843	voltage-gated cation channel activity	87	4	0.21	4.7e-05	Voltage-Gated Cation Channel Activity [GO:0022843] (p=4.70E-05)
SHROOM3	MF	GO:0001106	RNA polymerase II transcription corepres...	18	3	0.22	0.0012	Rna Polymerase Ii Transcription Corepres... [GO:0001106] (p=1.20E-03)
SLC17A7	MF	GO:0005086	ARF guanyl-nucleotide exchange factor ac...	16	2	0.12	0.0059	Arf Guanyl-Nucleotide Exchange Factor Ac... [GO:0005086] (p=5.90E-03)
SLC24A1	MF	GO:0017127	cholesterol transporter activity	3	2	0.03	0.00029	Cholesterol Transporter Activity [GO:0017127] (p=2.90E-04)
SLC2A11	MF	GO:0017127	cholesterol transporter activity	3	2	0.01	9e-06	Cholesterol Transporter Activity [GO:0017127] (p=9.00E-06)
SLC40A1	MF	GO:0004572	mannosyl-oligosaccharide 1,3-1,6-alpha-m...	1	1	0.01	0.0081	Mannosyl-Oligosaccharide 1,3-1,6-Alpha-M... [GO:0004572] (p=8.10E-03)
SLC44A1	MF	GO:0005516	calmodulin binding	124	8	2.19	0.0016	Calmodulin Binding [GO:0005516] (p=1.60E-03)
SLC9A1	MF	GO:0035925	mRNA 3'-UTR AU-rich region binding	6	1	0	0.003	Mrna 3'-Utr Au-Rich Region Binding [GO:0035925] (p=3.00E-03)
SSX2IP	MF	GO:0003779	actin binding	274	10	3.44	0.0023	Actin Binding [GO:0003779] (p=2.30E-03)
STIM2	MF	GO:0001103	RNA polymerase II repressing transcripti...	22	4	0.39	0.00054	Rna Polymerase Ii Repressing Transcripti... [GO:0001103] (p=5.40E-04)
SV2B	MF	GO:0004572	mannosyl-oligosaccharide 1,3-1,6-alpha-m...	1	1	0	0.0023	Mannosyl-Oligosaccharide 1,3-1,6-Alpha-M... [GO:0004572] (p=2.30E-03)
SYNE2	MF	GO:0008134	transcription factor binding	342	24	10.98	0.00027	Transcription Factor Binding [GO:0008134] (p=2.70E-04)
TADA2B	MF	GO:0003724	RNA helicase activity	27	2	0.08	0.003	Rna Helicase Activity [GO:0003724] (p=3.00E-03)
TAOK3	MF	GO:0004143	diacylglycerol kinase activity	11	2	0.13	0.0074	Diacylglycerol Kinase Activity [GO:0004143] (p=7.40E-03)
TDRD7	MF	GO:0005223	intracellular cGMP activated cation chan...	4	1	0	0.0028	Intracellular Cgmp Activated Cation Chan... [GO:0005223] (p=2.80E-03)
TECPR2	MF	GO:0003724	RNA helicase activity	27	2	0.03	0.00044	Rna Helicase Activity [GO:0003724] (p=4.40E-04)
TEX261	MF	GO:0017127	cholesterol transporter activity	3	2	0.02	7.7e-05	Cholesterol Transporter Activity [GO:0017127] (p=7.70E-05)
TFPI2	MF	GO:0015382	sodium:sulfate symporter activity	1	1	0	0.0021	Sodium:Sulfate Symporter Activity [GO:0015382] (p=2.10E-03)
THRB	MF	GO:0030331	estrogen receptor binding	21	3	0.14	0.00037	Estrogen Receptor Binding [GO:0030331] (p=3.70E-04)
THSD7B	MF	GO:0001103	RNA polymerase II repressing transcripti...	22	3	0.27	0.0023	Rna Polymerase Ii Repressing Transcripti... [GO:0001103] (p=2.30E-03)
TIGD2	MF	GO:0004572	mannosyl-oligosaccharide 1,3-1,6-alpha-m...	1	1	0	0.0013	Mannosyl-Oligosaccharide 1,3-1,6-Alpha-M... [GO:0004572] (p=1.30E-03)
TMEM108	MF	GO:0004572	mannosyl-oligosaccharide 1,3-1,6-alpha-m...	1	1	0.01	0.006	Mannosyl-Oligosaccharide 1,3-1,6-Alpha-M... [GO:0004572] (p=6.00E-03)
TMEM136	MF	GO:0005249	voltage-gated potassium channel activity	43	2	0.03	0.00026	Voltage-Gated Potassium Channel Activity [GO:0005249] (p=2.60E-04)
TMEM138	MF	GO:0005319	lipid transporter activity	46	2	0.07	0.0023	Lipid Transporter Activity [GO:0005319] (p=2.30E-03)
TMEM237	MF	GO:0017127	cholesterol transporter activity	3	2	0.02	0.00017	Cholesterol Transporter Activity [GO:0017127] (p=1.70E-04)
TMEM86A	MF	GO:0008131	primary amine oxidase activity	2	1	0	0.0039	Primary Amine Oxidase Activity [GO:0008131] (p=3.90E-03)
TP53BP2	MF	GO:0005516	calmodulin binding	124	7	1.45	0.0006	Calmodulin Binding [GO:0005516] (p=6.00E-04)
TRAK1	MF	GO:0004572	mannosyl-oligosaccharide 1,3-1,6-alpha-m...	1	1	0	0.0019	Mannosyl-Oligosaccharide 1,3-1,6-Alpha-M... [GO:0004572] (p=1.90E-03)
TTC40	MF	GO:0003677	DNA binding	1534	29	12.58	6.1e-06	Dna Binding [GO:0003677] (p=6.10E-06)
TTLL5	MF	GO:0001103	RNA polymerase II repressing transcripti...	22	5	0.41	4.5e-05	Rna Polymerase Ii Repressing Transcripti... [GO:0001103] (p=4.50E-05)
UBE2Q2	MF	GO:0004572	mannosyl-oligosaccharide 1,3-1,6-alpha-m...	1	1	0.01	0.0098	Mannosyl-Oligosaccharide 1,3-1,6-Alpha-M... [GO:0004572] (p=9.80E-03)
UNC119	MF	GO:0032403	protein complex binding	578	7	1.37	0.00028	Protein Complex Binding [GO:0032403] (p=2.80E-04)
USP10	MF	GO:0003714	transcription corepressor activity	160	8	2.02	0.00094	Transcription Corepressor Activity [GO:0003714] (p=9.40E-04)
VIPR1	MF	GO:0009881	photoreceptor activity	14	2	0.04	0.00057	Photoreceptor Activity [GO:0009881] (p=5.70E-04)
WDR20	MF	GO:0003677	DNA binding	1534	73	39.71	6.6e-08	Dna Binding [GO:0003677] (p=6.60E-08)
WDR31	MF	GO:0004190	aspartic-type endopeptidase activity	15	2	0.1	0.0044	Aspartic-Type Endopeptidase Activity [GO:0004190] (p=4.40E-03)
WDTC1	MF	GO:0004723	calcium-dependent protein serine/threoni...	6	2	0.07	0.0021	Calcium-Dependent Protein Serine/Threoni... [GO:0004723] (p=2.10E-03)
WLS	MF	GO:0005249	voltage-gated potassium channel activity	43	3	0.27	0.0024	Voltage-Gated Potassium Channel Activity [GO:0005249] (p=2.40E-03)
XYLT1	MF	GO:0008134	transcription factor binding	342	13	4.83	0.0011	Transcription Factor Binding [GO:0008134] (p=1.10E-03)
YBX1	MF	GO:0003727	single-stranded RNA binding	41	3	0.19	0.00083	Single-Stranded Rna Binding [GO:0003727] (p=8.30E-04)
YPEL2	MF	GO:0003677	DNA binding	1534	21	9.09	0.00011	Dna Binding [GO:0003677] (p=1.10E-04)
ZBTB24	MF	GO:0004505	phenylalanine 4-monooxygenase activity	2	1	0	0.0028	Phenylalanine 4-Monooxygenase Activity [GO:0004505] (p=2.80E-03)
ZDHHC5	MF	GO:0017127	cholesterol transporter activity	3	2	0.02	0.00014	Cholesterol Transporter Activity [GO:0017127] (p=1.40E-04)
	MF	GO:0030623	U5 snRNA binding	1	1	0	0.0019	U5 Snrna Binding [GO:0030623] (p=1.90E-03)
