# Supplementary material for: An atlas of gene expression and gene co-regulation in the human retina
Source: Nucleic Acids Res. 2016 May 27;44(12):5773–84. doi: 10.1093/nar/gkw486 (PMC4937338; doi:10.1093/nar/gkw486)
Supplement: SUPPLEMENTARY DATA [file supp_gkw486_nar-00602-z-2016-File019.xlsx]

## Sheet: Guilty_by_association_retnet_AN
ENSEMBL	HGNC	P-adj	RN Neighburs	All Neighburs	Gene type	Expression rank	Comment
ENSG00000078369	GNB1	1.3e-27	30	135	protein_coding	29	Photoreceptor cGMP phosphodiesterase and mouse disease
ENSG00000124374	PAIP2B	1.56e-23	31	200	protein_coding	3730	Influence membrane potential and light-dependent firing
ENSG00000158445	KCNB1	1.84e-23	31	200	protein_coding	326	K channel implicated in heditary epilepsy
ENSG00000047617	ANO2	5.39e-23	24	98	protein_coding	320	Potentially involved in photoreceptor membrane potential and firing
ENSG00000113657	DPYSL3	8.27e-23	25	117	protein_coding	184	Neurite and axonal outgrowth
ENSG00000116729	WLS	2.03e-22	24	104	protein_coding	1902	Mediate many developmental processes during embryogenesis
ENSG00000166569	CPLX4	4.33e-22	24	106	protein_coding	380	Expressed by mouse rod cells
ENSG00000173890	GPR160	3.93e-21	26	148	protein_coding	2794	G-protein coupled receptor with unknown function
ENSG00000160216	AGPAT3	4.28e-21	27	166	protein_coding	243	Ubiquitous acetyltransferase involved in lipid metabolism
ENSG00000050393	MCUR1	5.54e-20	28	200	protein_coding	1804	Mitochondrial Ca+2-importer regulator
ENSG00000181264	TMEM136	7.48e-20	21	95	protein_coding	2088	Transmembrane protein is expressed in mouse neuroretina
ENSG00000205208	C4orf46	8.55e-20	28	200	protein_coding	9758	Unkown gene
ENSG00000221823	PPP3R1	1.1e-19	26	166	protein_coding	879	Calcium-dependent protein phosphatase
ENSG00000140367	UBE2Q2	1.14e-19	28	200	protein_coding	4834
ENSG00000140743	CDR2	9.63e-19	27	200	protein_coding	2962
ENSG00000145416	MARCH1	9.63e-19	27	200	protein_coding	6905
ENSG00000173706	HEG1	1.05e-17	26	200	protein_coding	2496
ENSG00000125430	HS3ST3B1	1.11e-17	25	178	protein_coding	7629
ENSG00000070214	SLC44A1	1.77e-17	26	200	protein_coding	8597
ENSG00000172380	GNG12	2.29e-17	26	200	protein_coding	12689
ENSG00000104341	LAPTM4B	5.05e-17	20	104	protein_coding	299
ENSG00000123836	PFKFB2	6.19e-17	20	110	protein_coding	1169
ENSG00000144868	TMEM108	8.46e-17	25	200	protein_coding	3672
ENSG00000134775	FHOD3	1.09e-16	25	199	protein_coding	4113
ENSG00000170606	HSPA4	1.3e-16	21	127	protein_coding	763
ENSG00000104611	SH2D4A	1.33e-16	16	58	protein_coding	11739
ENSG00000100744	GSKIP	1.56e-16	18	83	protein_coding	4593
ENSG00000060656	PTPRU	1.81e-16	25	200	protein_coding	1547
ENSG00000163431	LMOD1	1.95e-16	15	50	protein_coding	1440
ENSG00000106701	FSD1L	2.62e-16	25	200	protein_coding	3240
ENSG00000181378	CCDC108	3.73e-16	22	152	protein_coding	7267
ENSG00000196116	TDRD7	1.68e-15	20	126	protein_coding	2353
ENSG00000240370	RPL13P5	1.78e-15	24	200	pseudogene	7599
ENSG00000114541	FRMD4B	2.54e-15	24	200	protein_coding	6249
ENSG00000248008	DYNLL1-AS1	2.75e-15	19	109	antisense	7894
ENSG00000135318	NT5E	3.92e-15	19	114	protein_coding	2049
ENSG00000081189	MEF2C	4.89e-15	18	103	protein_coding	5685
ENSG00000162073	PAQR4	6.26e-15	12	30	protein_coding	673
ENSG00000204560	DHX16	6.6e-15	23	189	protein_coding	2437
ENSG00000172350	ABCG4	1.5e-14	23	200	protein_coding	464
ENSG00000143995	MEIS1	1.69e-14	22	183	protein_coding	2127
ENSG00000272016	NA	1.91e-14	22	175	lincRNA	1353
ENSG00000113319	RASGRF2	2.36e-14	23	200	protein_coding	3339
ENSG00000050405	LIMA1	2.64e-14	23	200	protein_coding	5758
ENSG00000116703	PDC	3.89e-14	19	127	protein_coding	398
ENSG00000229922		8.15e-14	17	96	lincRNA	1597
ENSG00000087274	ADD1	8.75e-14	22	200	protein_coding	67
ENSG00000149970	CNKSR2	1.69e-13	22	200	protein_coding	4298
ENSG00000117155	SSX2IP	2.1e-13	22	200	protein_coding	683
ENSG00000130559	CAMSAP1	2.6e-13	22	200	protein_coding	158
ENSG00000143514	TP53BP2	2.6e-13	22	200	protein_coding	3258
ENSG00000197977	ELOVL2	2.6e-13	22	200	protein_coding	7013
ENSG00000138190	EXOC6	2.96e-13	11	30	protein_coding	3864
ENSG00000175155	YPEL2	3.2e-13	22	200	protein_coding	1285
ENSG00000237070		5.29e-13	16	93	antisense	5984
ENSG00000148204	CRB2	6.27e-13	21	189	protein_coding	4553
ENSG00000148225	WDR31	8.65e-13	21	191	protein_coding	7512
ENSG00000167986	DDB1	1.18e-12	21	200	protein_coding	43
ENSG00000146950	SHROOM2	1.65e-12	15	84	protein_coding	4120
ENSG00000145703	IQGAP2	1.98e-12	21	200	protein_coding	5713
ENSG00000164588	HCN1	2.19e-12	21	200	protein_coding	1550
ENSG00000120756	PLS1	2.67e-12	21	200	protein_coding	10082
ENSG00000159346	ADIPOR1	2.67e-12	21	200	protein_coding	914
ENSG00000178104	PDE4DIP	2.67e-12	21	200	protein_coding	636
ENSG00000260947		2.89e-12	13	57	lincRNA	10020
ENSG00000140386	SCAPER	3.19e-12	20	181	protein_coding	3139
ENSG00000149483	TMEM138	5e-12	12	49	protein_coding	1081
ENSG00000120055	C10orf95	8e-12	9	21	protein_coding	10016
ENSG00000120925	RNF170	1.14e-11	13	67	protein_coding	4270
ENSG00000135090	TAOK3	1.32e-11	20	200	protein_coding	2314
ENSG00000088899	LZTS3	1.6e-11	20	200	protein_coding	190
ENSG00000163629	PTPN13	1.6e-11	20	200	protein_coding	702
ENSG00000103489	XYLT1	1.76e-11	20	200	protein_coding	11173
ENSG00000150773	PIH1D2	1.85e-11	12	56	protein_coding	10399
ENSG00000110090	CPT1A	2.13e-11	20	200	protein_coding	3354
ENSG00000187033	SAMD7	2.42e-11	19	182	protein_coding	2211
ENSG00000126003	PLAGL2	2.56e-11	20	200	protein_coding	5965
ENSG00000151491	EPS8	2.56e-11	20	200	protein_coding	4808
ENSG00000184792	OSBP2	5.72e-11	13	74	protein_coding	259
ENSG00000138623	SEMA7A	5.95e-11	12	62	protein_coding	886
ENSG00000143641	GALNT2	7.32e-11	17	150	protein_coding	2370
ENSG00000197416	FABP12	8.41e-11	8	17	protein_coding	6343
ENSG00000138449	SLC40A1	1.12e-10	19	200	protein_coding	6901
ENSG00000162946	DISC1	1.23e-10	19	200	protein_coding	4881
ENSG00000075213	SEMA3A	1.47e-10	19	200	protein_coding	8913
ENSG00000205581	HMGN1	1.47e-10	19	200	protein_coding	102
ENSG00000181666	HKR1	1.53e-10	14	94	protein_coding	369
ENSG00000117139	KDM5B	1.61e-10	18	184	protein_coding	964
ENSG00000168348	INSM2	2.04e-10	9	28	protein_coding	12703
ENSG00000119636	CCDC176	2.29e-10	19	200	protein_coding	6697
ENSG00000125207	PIWIL1	2.55e-10	10	40	protein_coding	7116
ENSG00000169752	NRG4	2.83e-10	18	188	protein_coding	6339
ENSG00000118997	DNAH7	3.07e-10	11	52	protein_coding	10969
ENSG00000071909	MYO3B	3.25e-10	13	84	protein_coding	10080
ENSG00000082126	MPP4	4.79e-10	14	105	protein_coding	213
ENSG00000088727	KIF9	5.21e-10	6	8	protein_coding	9053
ENSG00000178053	MLF1	5.21e-10	13	86	protein_coding	6732
ENSG00000163075		6.07e-10	13	88	protein_coding	10098
ENSG00000189221	MAOA	6.36e-10	12	70	protein_coding	5861
ENSG00000118473	SGIP1	9.01e-10	18	200	protein_coding	532
ENSG00000061337	LZTS1	9.25e-10	14	108	protein_coding	10164
ENSG00000104888	SLC17A7	9.25e-10	14	110	protein_coding	80
ENSG00000109689	STIM2	9.81e-10	18	200	protein_coding	4267
ENSG00000266456		1.04e-09	8	23	antisense	6075
ENSG00000154240	CEP112	1.07e-09	16	152	protein_coding	6646
ENSG00000164442	CITED2	1.07e-09	18	200	protein_coding	3309
ENSG00000101265	RASSF2	1.16e-09	18	198	protein_coding	293
ENSG00000142784	WDTC1	1.16e-09	18	200	protein_coding	477
ENSG00000086189	DIMT1	1.26e-09	18	200	protein_coding	7965
ENSG00000131504	DIAPH1	1.26e-09	18	200	protein_coding	2838
ENSG00000138771	SHROOM3	1.26e-09	18	200	protein_coding	9710
ENSG00000159023	EPB41	1.37e-09	18	200	protein_coding	563
ENSG00000267470	ZNF571-AS1	1.37e-09	18	200	antisense	6835
ENSG00000144407	PTH2R	1.68e-09	13	97	protein_coding	8905
ENSG00000144043	TEX261	1.75e-09	16	158	protein_coding	1323
ENSG00000182667	NTM	2.09e-09	9	35	protein_coding	2487
ENSG00000119715	ESRRB	2.37e-09	11	63	protein_coding	2399
ENSG00000104365	IKBKB	3.4e-09	16	166	protein_coding	1295
ENSG00000114812	VIPR1	3.66e-09	9	37	protein_coding	8956
ENSG00000140545	MFGE8	4.68e-09	7	17	protein_coding	140
ENSG00000143507	DUSP10	5.46e-09	14	123	protein_coding	6473
ENSG00000176406	RIMS2	6.77e-09	17	200	protein_coding	1203
ENSG00000223547	ZNF844	7.55e-09	14	129	protein_coding	7286
ENSG00000077585	GPR137B	9.27e-09	17	200	protein_coding	1852
ENSG00000107554	DNMBP	9.27e-09	17	200	protein_coding	4688
ENSG00000185518	SV2B	9.27e-09	17	200	protein_coding	179
ENSG00000040199	PHLPP2	1e-08	17	200	protein_coding	3256
ENSG00000153885	KCTD15	1.07e-08	16	178	protein_coding	3714
ENSG00000119912	IDE	1.17e-08	17	200	protein_coding	7011
ENSG00000140153	WDR20	1.26e-08	17	200	protein_coding	5999
ENSG00000185739	SRL	1.72e-08	8	31	protein_coding	8142
ENSG00000205325		2.01e-08	9	44	lincRNA	9915
ENSG00000169247	SH3TC2	2.22e-08	16	189	protein_coding	10223
ENSG00000132437	DDC	2.66e-08	7	22	protein_coding	735
ENSG00000135205	CCDC146	2.8e-08	16	190	protein_coding	4724
ENSG00000107362	ABHD17B	3.21e-08	15	166	protein_coding	7378
ENSG00000163879	DNALI1	3.8e-08	15	167	protein_coding	4295
ENSG00000185250	PPIL6	3.85e-08	7	23	protein_coding	11697
ENSG00000119862	LGALSL	4.26e-08	10	65	protein_coding	1391
ENSG00000185974	NA	4.41e-08	16	200	protein_coding	200
ENSG00000112365	ZBTB24	5.07e-08	8	35	protein_coding	9311
ENSG00000156599	ZDHHC5	5.51e-08	16	200	protein_coding	1829
ENSG00000182606	TRAK1	6.37e-08	16	200	protein_coding	589
ENSG00000066855	MTFR1	6.91e-08	11	85	protein_coding	5698
ENSG00000082212	ME2	7.35e-08	16	200	protein_coding	3638
ENSG00000066777	ARFGEF1	7.89e-08	16	200	protein_coding	2454
ENSG00000171811	TTC40	7.89e-08	16	200	protein_coding	10007
ENSG00000187240	DYNC2H1	7.89e-08	16	200	protein_coding	8003
ENSG00000115687	PASK	8.15e-08	9	53	protein_coding	3959
ENSG00000133460	SLC2A11	8.23e-08	8	38	protein_coding	958
ENSG00000105825	TFPI2	1.3e-07	8	40	protein_coding	6671
ENSG00000147799	ARHGAP39	1.94e-07	9	57	protein_coding	4487
ENSG00000110697	PITPNM1	2.03e-07	12	115	protein_coding	345
ENSG00000259319		2.23e-07	12	119	antisense	8472
ENSG00000130940	CASZ1	2.71e-07	15	200	protein_coding	195
ENSG00000135074	ADAM19	2.71e-07	15	200	protein_coding	1471
ENSG00000229645	LINC00341	2.78e-07	10	80	lincRNA	5034
ENSG00000109047	RCVRN	3.15e-07	5	10	protein_coding	21
ENSG00000256087	ZNF432	3.33e-07	15	200	protein_coding	5226
ENSG00000101935	AMMECR1	3.56e-07	15	200	protein_coding	9120
ENSG00000183049	CAMK1D	3.56e-07	15	200	protein_coding	663
ENSG00000196663	TECPR2	3.81e-07	15	200	protein_coding	3934
ENSG00000005469	CROT	4.07e-07	15	200	protein_coding	6292
ENSG00000096063	SRPK1	4.07e-07	15	200	protein_coding	5004
ENSG00000143373	ZNF687	4.07e-07	15	200	protein_coding	5461
ENSG00000251034		4.24e-07	9	60	antisense	13270
ENSG00000054654	SYNE2	4.35e-07	15	200	protein_coding	538
ENSG00000160179	ABCG1	4.36e-07	8	45	protein_coding	5543
ENSG00000172375	C2CD2L	4.39e-07	13	152	protein_coding	2635
ENSG00000078018	MAP2	4.65e-07	15	200	protein_coding	105
ENSG00000104219	ZDHHC2	4.65e-07	15	200	protein_coding	3074
ENSG00000151090	THRB	4.65e-07	15	200	protein_coding	4969
ENSG00000173011	TADA2B	4.65e-07	15	200	protein_coding	3070
ENSG00000108669	CYTH1	4.96e-07	15	200	protein_coding	643
ENSG00000075539	FRYL	5.3e-07	15	200	protein_coding	2778
ENSG00000196547	MAN2A2	5.3e-07	15	200	protein_coding	569
ENSG00000151117	TMEM86A	6.57e-07	10	83	protein_coding	11833
ENSG00000179361	ARID3B	6.75e-07	12	131	protein_coding	3549
ENSG00000180891	CUEDC1	8.41e-07	7	33	protein_coding	1208
ENSG00000021300	PLEKHB1	8.6e-07	6	21	protein_coding	85
ENSG00000138175	ARL3	8.6e-07	6	23	protein_coding	685
ENSG00000260037		8.6e-07	9	69	antisense	4470
ENSG00000110514	MADD	8.85e-07	13	157	protein_coding	242
ENSG00000141452	C18orf8	9.25e-07	10	86	protein_coding	3454
ENSG00000177981	ASB8	1.12e-06	12	137	protein_coding	3738
ENSG00000132646	PCNA	1.43e-06	8	53	protein_coding	1928
ENSG00000175161	CADM2	1.55e-06	11	113	protein_coding	1163
ENSG00000272374	NA	1.55e-06	11	115	lincRNA	11630
ENSG00000085552	IGSF9	1.56e-06	6	23	protein_coding	136
ENSG00000180458		1.58e-06	7	39	antisense	13163
ENSG00000175727	MLXIP	1.7e-06	11	116	protein_coding	2570
ENSG00000164742	ADCY1	1.89e-06	14	200	protein_coding	826
ENSG00000158234	FAIM	1.93e-06	7	38	protein_coding	1905
ENSG00000182324	KCNJ14	1.93e-06	7	39	protein_coding	2541
ENSG00000132846	ZBED3	2.01e-06	14	200	protein_coding	12230
ENSG00000155846	PPARGC1B	2.14e-06	14	200	protein_coding	4804
ENSG00000103021	CCDC113	2.28e-06	14	200	protein_coding	10208
ENSG00000144229	THSD7B	2.42e-06	14	200	protein_coding	5385
ENSG00000167196	FBXO22	2.57e-06	14	200	protein_coding	7732
ENSG00000148019	CEP78	2.73e-06	14	200	protein_coding	8635
ENSG00000183833	MAATS1	2.9e-06	14	200	protein_coding	6488
ENSG00000065978	YBX1	3.45e-06	8	59	protein_coding	196
ENSG00000140859	KIFC3	3.53e-06	5	15	protein_coding	620
ENSG00000103194	USP10	3.56e-06	13	175	protein_coding	2295
ENSG00000183864	TOB2	3.56e-06	13	178	protein_coding	626
ENSG00000079101	CLUL1	5.08e-06	5	19	protein_coding	1266
ENSG00000213626	LBH	6.83e-06	6	31	protein_coding	1513
ENSG00000256061	DYX1C1	6.83e-06	6	29	protein_coding	6621
ENSG00000136379	ABHD17C	8.46e-06	8	67	protein_coding	8610
ENSG00000068400	GRIPAP1	1.06e-05	13	200	protein_coding	831
ENSG00000128567	PODXL	1.26e-05	13	200	protein_coding	122
ENSG00000145819	ARHGAP26	1.26e-05	13	200	protein_coding	5380
ENSG00000127914	AKAP9	1.33e-05	13	200	protein_coding	1955
ENSG00000170153	RNF150	1.33e-05	13	200	protein_coding	3253
ENSG00000170145	SIK2	1.41e-05	13	200	protein_coding	2166
ENSG00000106780	MEGF9	1.49e-05	13	200	protein_coding	1367
ENSG00000132570	PCBD2	1.49e-05	13	200	protein_coding	11082
ENSG00000143643	TTC13	1.49e-05	13	200	protein_coding	8465
ENSG00000150938	CRIM1	1.49e-05	13	200	protein_coding	2894
ENSG00000163909	HEYL	1.49e-05	13	200	protein_coding	11373
ENSG00000101350	KIF3B	1.66e-05	13	200	protein_coding	2348
ENSG00000134138	MEIS2	2.17e-05	12	177	protein_coding	5101
ENSG00000169814	BTD	2.69e-05	7	55	protein_coding	9010
ENSG00000215251	FASTKD5	4.17e-05	9	106	protein_coding	10333
ENSG00000166762	CATSPER2	4.53e-05	8	81	protein_coding	725
ENSG00000180346	TIGD2	4.87e-05	9	106	protein_coding	10742
ENSG00000136720	HS6ST1	4.97e-05	8	83	protein_coding	1271
ENSG00000108932	SLC16A6	5.21e-05	12	193	protein_coding	6017
ENSG00000121057	AKAP1	5.49e-05	12	200	protein_coding	1966
ENSG00000131389	SLC6A6	5.78e-05	12	200	protein_coding	47
ENSG00000177103	DSCAML1	5.78e-05	12	200	protein_coding	795
ENSG00000205238	SPDYE2	5.78e-05	12	200	protein_coding	11856
ENSG00000146063	TRIM41	6.08e-05	12	200	protein_coding	2819
ENSG00000171757	LRRC34	6.4e-05	12	200	protein_coding	9740
ENSG00000180979	LRRC57	6.4e-05	12	200	protein_coding	9033
ENSG00000154162	CDH12	6.57e-05	9	117	protein_coding	7320
ENSG00000223960		6.57e-05	9	111	antisense	8812
ENSG00000096696	DSP	6.73e-05	12	200	protein_coding	6934
ENSG00000163820	FYCO1	6.73e-05	12	200	protein_coding	1280
ENSG00000180071	ANKRD18A	6.73e-05	12	200	protein_coding	12618
ENSG00000077235	GTF3C1	7.07e-05	12	200	protein_coding	1077
ENSG00000111785	RIC8B	7.07e-05	12	200	protein_coding	7294
ENSG00000167491	GATAD2A	7.07e-05	12	200	protein_coding	3976
ENSG00000116198	CEP104	7.44e-05	12	200	protein_coding	4336
ENSG00000197183	C20orf112	7.44e-05	12	200	protein_coding	1064
ENSG00000228623	ZNF883	7.44e-05	12	200	lincRNA	10415
ENSG00000138002	IFT172	8.74e-05	9	113	protein_coding	1590
ENSG00000143318	CASQ1	0.00011	4	16	protein_coding	4977
ENSG00000146243	IRAK1BP1	0.000114	10	147	protein_coding	13487
ENSG00000127928	GNGT1	0.000122	3	6	protein_coding	143
ENSG00000109472	CPE	0.000136	7	70	protein_coding	118
ENSG00000169598	DFFB	0.000163	7	77	protein_coding	6650
ENSG00000122477	LRRC39	0.000165	5	32	protein_coding	1180
ENSG00000181322	NME9	0.00017	9	123	protein_coding	12054
ENSG00000177463	NR2C2	0.000196	8	104	protein_coding	8778
ENSG00000069869	NEDD4	0.000206	11	200	protein_coding	813
ENSG00000198794	SCAMP5	0.000212	3	7	protein_coding	106
ENSG00000096093	EFHC1	0.000226	11	200	protein_coding	5656
ENSG00000073792	IGF2BP2	0.000239	4	18	protein_coding	4867
ENSG00000157184	CPT2	0.000246	6	54	protein_coding	10445
ENSG00000158163	DZIP1L	0.000252	7	78	protein_coding	11070
ENSG00000105053	VRK3	0.00026	8	104	protein_coding	2767
ENSG00000196659	TTC30B	0.00026	8	103	protein_coding	13132
ENSG00000186951	PPARA	0.000285	11	200	protein_coding	3088
ENSG00000111300	NAA25	0.000298	11	200	protein_coding	5529
ENSG00000114648	KLHL18	0.000298	11	200	protein_coding	4183
ENSG00000116191	RALGPS2	0.000298	11	200	protein_coding	5807
ENSG00000116604	MEF2D	0.000298	11	200	protein_coding	241
ENSG00000176595	KBTBD11	0.000298	11	200	protein_coding	2870
ENSG00000079819	EPB41L2	0.000312	11	200	protein_coding	120
ENSG00000106144	CASP2	0.000312	11	200	protein_coding	8949
ENSG00000084693	AGBL5	0.000326	11	200	protein_coding	6129
ENSG00000092470	WDR76	0.000326	11	200	protein_coding	11942
ENSG00000113648	H2AFY	0.000326	11	200	protein_coding	624
ENSG00000136436	CALCOCO2	0.000326	11	200	protein_coding	2071
ENSG00000139160	METTL20	0.000326	11	200	protein_coding	12278
ENSG00000090621	PABPC4	0.000341	11	200	protein_coding	1225
ENSG00000101138	CSTF1	0.000341	11	200	protein_coding	7481
ENSG00000103742	IGDCC4	0.000341	11	200	protein_coding	7529
ENSG00000105323	HNRNPUL1	0.000341	11	200	protein_coding	501
ENSG00000171316	CHD7	0.000341	11	200	protein_coding	2218
ENSG00000177599	ZNF491	0.000341	11	200	protein_coding	10364
ENSG00000198218	QRICH1	0.000341	11	200	protein_coding	2130
ENSG00000108799	EZH1	0.000345	5	42	protein_coding	142
ENSG00000085274	MYNN	0.000356	11	200	protein_coding	9027
ENSG00000204033	LRIT2	0.00037	4	21	protein_coding	2878
ENSG00000136144	RCBTB1	0.000372	11	200	protein_coding	3221
ENSG00000156345	CDK20	0.000372	11	200	protein_coding	6059
ENSG00000140416	TPM1	0.000407	7	84	protein_coding	970
ENSG00000171824	EXOSC10	0.000439	7	84	protein_coding	1417
ENSG00000129347	KRI1	0.000451	4	21	protein_coding	1056
ENSG00000149480	MTA2	0.000451	4	21	protein_coding	332
ENSG00000160208	RRP1B	0.000492	6	65	protein_coding	2194
ENSG00000197054	ZNF763	0.000497	3	9	protein_coding	11837
ENSG00000168924	LETM1	0.000588	7	90	protein_coding	6424
ENSG00000110436	SLC1A2	0.000624	9	150	protein_coding	3017
ENSG00000128581	RABL5	0.000653	4	24	protein_coding	3707
ENSG00000154978	VOPP1	0.000703	3	10	protein_coding	185
ENSG00000110171	TRIM3	0.000752	8	124	protein_coding	3923
ENSG00000161996	WDR90	0.000796	8	123	protein_coding	2604
ENSG00000131650	KREMEN2	0.000911	4	25	protein_coding	6289
ENSG00000231259		0.00107	7	96	pseudogene	9273
ENSG00000124782	RREB1	0.00108	10	200	protein_coding	10462
ENSG00000171246	NPTX1	0.00111	5	47	protein_coding	4520
ENSG00000074054	CLASP1	0.00117	10	200	protein_coding	772
ENSG00000153944	MSI2	0.00122	10	200	protein_coding	290
ENSG00000179029	TMEM107	0.00122	7	100	protein_coding	5032
ENSG00000113296	THBS4	0.00129	2	3	protein_coding	8595
ENSG00000205572	SERF1B	0.00129	2	3	protein_coding	1263
ENSG00000250543		0.00129	2	3	lincRNA	3748
ENSG00000163617	KIAA1407	0.00132	10	200	protein_coding	6866
ENSG00000166685	COG1	0.00132	10	200	protein_coding	3390
ENSG00000166747	AP1G1	0.00132	10	200	protein_coding	2011
ENSG00000177125	ZBTB34	0.00132	10	200	protein_coding	8699
ENSG00000114982	KANSL3	0.00137	10	200	protein_coding	1579
ENSG00000135093	USP30	0.00137	10	200	protein_coding	6290
ENSG00000153094	BCL2L11	0.00137	10	200	protein_coding	9007
ENSG00000169813	HNRNPF	0.00137	10	200	protein_coding	1463
ENSG00000107862	GBF1	0.00142	10	200	protein_coding	660
ENSG00000122435	TRMT13	0.00142	10	200	protein_coding	7128
ENSG00000105792	C7orf63	0.00148	10	200	protein_coding	9633
ENSG00000137494	ANKRD42	0.00148	10	200	protein_coding	9724
ENSG00000141867	BRD4	0.00148	10	200	protein_coding	2239
ENSG00000222011	FAM185A	0.00148	10	200	protein_coding	10245
ENSG00000223380	SEC22B	0.00148	10	200	processed_transcript	3111
ENSG00000258890	CEP95	0.00148	10	200	protein_coding	1726
ENSG00000100099	HPS4	0.00154	10	200	protein_coding	2406
ENSG00000272927	NA	0.00164	5	56	antisense	5066
ENSG00000267709		0.00165	6	78	antisense	10927
ENSG00000114446	IFT57	0.00166	8	138	protein_coding	4600
ENSG00000155275	TRMT44	0.00173	9	170	protein_coding	10344
ENSG00000230715		0.00183	8	145	pseudogene	4727
ENSG00000140983	RHOT2	0.00204	3	14	protein_coding	176
ENSG00000255234		0.00204	9	187	antisense	10240
ENSG00000214756	METTL12	0.00212	4	32	protein_coding	7140
ENSG00000104679	R3HCC1	0.00252	3	16	protein_coding	1965
ENSG00000104814	MAP4K1	0.00255	2	4	protein_coding	1664
ENSG00000100226	GTPBP1	0.00292	9	186	protein_coding	1182
ENSG00000157429	ZNF19	0.00292	9	184	protein_coding	11014
ENSG00000134508	CABLES1	0.00307	3	16	protein_coding	9404
ENSG00000197816	CCDC180	0.00317	6	94	protein_coding	5591
ENSG00000215218	UBE2QL1	0.00369	3	17	protein_coding	1483
ENSG00000059915	PSD	0.00421	2	5	protein_coding	205
ENSG00000142655	PEX14	0.00421	2	6	protein_coding	1954
ENSG00000143799	PARP1	0.00437	9	200	protein_coding	1178
ENSG00000119139	TJP2	0.00453	9	200	protein_coding	226
ENSG00000168614	NBPF9	0.00453	9	200	protein_coding	1589
ENSG00000003756	RBM5	0.00469	9	200	protein_coding	374
ENSG00000117151	CTBS	0.00469	9	200	protein_coding	10680
ENSG00000130695	CEP85	0.00469	9	200	protein_coding	6607
ENSG00000204852	TCTN1	0.00469	9	200	protein_coding	4010
ENSG00000166908	PIP4K2C	0.00486	9	200	protein_coding	4353
ENSG00000188971	NA	0.00486	9	200	lincRNA	2455
ENSG00000129351	ILF3	0.00503	9	200	protein_coding	151
ENSG00000135655	USP15	0.00503	9	200	protein_coding	3624
ENSG00000181222	POLR2A	0.00503	9	200	protein_coding	107
ENSG00000139438	FAM222A	0.00504	4	39	protein_coding	2308
ENSG00000116580	GON4L	0.0052	9	200	protein_coding	3163
ENSG00000122970	IFT81	0.0052	9	200	protein_coding	5904
ENSG00000132122	SPATA6	0.0052	9	200	protein_coding	9459
ENSG00000136100	VPS36	0.0052	9	200	protein_coding	2427
ENSG00000137337	MDC1	0.0052	9	200	protein_coding	2268
ENSG00000155975	VPS37A	0.0052	9	200	protein_coding	3497
ENSG00000162664	ZNF326	0.0052	9	200	protein_coding	792
ENSG00000172493	AFF1	0.0052	9	200	protein_coding	781
ENSG00000058063	ATP11B	0.00538	9	200	protein_coding	7444
ENSG00000088247	KHSRP	0.00538	9	200	protein_coding	1612
ENSG00000164398	ACSL6	0.00538	9	200	protein_coding	1292
ENSG00000188185	LINC00265	0.00538	9	200	lincRNA	6549
ENSG00000203880	PCMTD2	0.00538	9	200	protein_coding	425
ENSG00000116237	ICMT	0.00554	4	42	protein_coding	1745
ENSG00000121864	ZNF639	0.00557	9	200	protein_coding	6266
ENSG00000136451	VEZF1	0.00557	9	200	protein_coding	2125
ENSG00000141644	MBD1	0.00576	9	200	protein_coding	2041
ENSG00000165995	CACNB2	0.00576	9	200	protein_coding	2802
ENSG00000171456	ASXL1	0.00576	9	200	protein_coding	1274
ENSG00000036672	USP2	0.00625	2	6	protein_coding	641
ENSG00000167615	LENG8	0.00625	2	7	protein_coding	6
ENSG00000259820		0.00691	3	22	lincRNA	11128
ENSG00000196943	NOP9	0.00744	8	171	protein_coding	3503
ENSG00000198358		0.00792	3	24	antisense	12030
ENSG00000080947	CROCCP3	0.00796	6	105	pseudogene	4820
ENSG00000243335	KCTD7	0.00828	8	179	protein_coding	2111
ENSG00000076554	TPD52	0.00853	4	46	protein_coding	421
ENSG00000075702	WDR62	0.00866	2	7	protein_coding	1724
ENSG00000149328	GLB1L2	0.00866	2	7	protein_coding	221
ENSG00000007174	DNAH9	0.00901	3	26	protein_coding	11623
ENSG00000166086	JAM3	0.00924	4	49	protein_coding	1862
ENSG00000047578	KIAA0556	0.00942	7	143	protein_coding	557
ENSG00000130413	STK33	0.00961	6	107	protein_coding	5352
ENSG00000137877	SPTBN5	0.0102	3	24	protein_coding	42
ENSG00000168803	ADAL	0.0102	7	146	protein_coding	7644
ENSG00000204366	ZBTB12	0.0105	5	80	protein_coding	8935
ENSG00000115255	REEP6	0.0114	2	8	protein_coding	191
ENSG00000162194	C11orf48	0.0114	2	9	protein_coding	976
ENSG00000185585	OLFML2A	0.0114	2	8	protein_coding	12757
ENSG00000242950	ERVW-1	0.0119	8	193	protein_coding	11406
ENSG00000156194	PPEF2	0.0128	3	26	protein_coding	284
ENSG00000164318	EGFLAM	0.0128	3	27	protein_coding	1910
ENSG00000225968	ELFN1	0.0134	4	52	protein_coding	5809
ENSG00000269352		0.0141	7	156	antisense	4042
ENSG00000180660	MAB21L1	0.0148	6	121	protein_coding	1656
ENSG00000163386	NBPF10	0.0149	8	200	protein_coding	2189
ENSG00000146350	TBC1D32	0.0153	8	200	protein_coding	8723
ENSG00000214783	POLR2J4	0.0158	8	200	processed_transcript	8547
ENSG00000170647	TMEM133	0.0163	4	55	protein_coding	7522
ENSG00000186496	ZNF396	0.0163	8	200	protein_coding	12077
ENSG00000013503	POLR3B	0.0167	8	200	protein_coding	13667
ENSG00000139767	SRRM4	0.0167	8	200	protein_coding	1332
ENSG00000175029	CTBP2	0.0167	8	200	protein_coding	1118
ENSG00000108854	SMURF2	0.0172	8	200	protein_coding	5322
ENSG00000109685	WHSC1	0.0172	8	200	protein_coding	1845
ENSG00000121289	CEP89	0.0172	8	200	protein_coding	11424
ENSG00000124406	ATP8A1	0.0172	8	200	protein_coding	3859
ENSG00000130414	NDUFA10	0.0172	8	200	protein_coding	1200
ENSG00000154767	XPC	0.0172	8	200	protein_coding	4234
ENSG00000162736	NCSTN	0.0172	8	200	protein_coding	2392
ENSG00000169504	CLIC4	0.0172	8	200	protein_coding	3574
ENSG00000003987	MTMR7	0.0177	8	200	protein_coding	7180
ENSG00000038532	CLEC16A	0.0177	8	200	protein_coding	3546
ENSG00000077044	DGKD	0.0177	8	199	protein_coding	2637
ENSG00000095002	MSH2	0.0177	8	200	protein_coding	6445
ENSG00000135336	ORC3	0.0177	8	200	protein_coding	5584
ENSG00000143401	ANP32E	0.0177	8	200	protein_coding	1338
ENSG00000161202	DVL3	0.0177	8	200	protein_coding	1115
ENSG00000168781	PPIP5K1	0.0177	8	200	protein_coding	1818
ENSG00000187257	RSBN1L	0.0177	8	200	protein_coding	5903
ENSG00000077097	TOP2B	0.0183	8	200	protein_coding	426
ENSG00000101966	XIAP	0.0183	8	200	protein_coding	3670
ENSG00000109118	PHF12	0.0183	8	200	protein_coding	3429
ENSG00000113810	SMC4	0.0183	8	200	protein_coding	10193
ENSG00000164985	PSIP1	0.0183	8	200	protein_coding	553
ENSG00000225892		0.0183	8	200	pseudogene	6613
ENSG00000085491	SLC25A24	0.0188	8	200	protein_coding	11437
ENSG00000118900	UBN1	0.0188	8	200	protein_coding	2601
ENSG00000141219	C17orf80	0.0188	8	200	protein_coding	7765
ENSG00000146872	TLK2	0.0188	8	200	protein_coding	5071
ENSG00000165626	BEND7	0.0188	8	200	protein_coding	6988
ENSG00000172432	GTPBP2	0.0188	8	200	protein_coding	3376
ENSG00000186318	BACE1	0.0188	8	200	protein_coding	1251
ENSG00000186866	POFUT2	0.0188	8	200	protein_coding	5073
ENSG00000111554	MDM1	0.0193	8	200	protein_coding	6933
ENSG00000115806	GORASP2	0.0193	8	200	protein_coding	3521
ENSG00000125676	THOC2	0.0193	8	200	protein_coding	2877
ENSG00000138032	PPM1B	0.0193	8	200	protein_coding	2953
ENSG00000168872	DDX19A	0.0193	8	200	protein_coding	5009
ENSG00000180667	YOD1	0.0193	8	200	protein_coding	11392
ENSG00000116903	EXOC8	0.0195	6	124	protein_coding	12163
ENSG00000219665		0.0198	7	170	processed_transcript	9893
ENSG00000100280	AP1B1	0.0212	5	92	protein_coding	817
ENSG00000173597	SULT1B1	0.0222	5	96	protein_coding	3623
ENSG00000154001	PPP2R5E	0.0232	7	168	protein_coding	3437
ENSG00000159433	STARD9	0.0235	6	137	protein_coding	2225
ENSG00000245849	RAD51-AS1	0.0235	4	64	processed_transcript	5961
ENSG00000124171	PARD6B	0.0249	4	61	protein_coding	10041
ENSG00000156475	PPP2R2B	0.0255	2	17	protein_coding	1202
ENSG00000182985	CADM1	0.0263	7	200	protein_coding	194
ENSG00000168522	FNTA	0.027	6	132	protein_coding	2965
ENSG00000171962	LRRC48	0.0275	5	97	protein_coding	4146
ENSG00000155850	SLC26A2	0.0278	4	66	protein_coding	7882
ENSG00000231312		0.0287	5	103	antisense	5175
ENSG00000168661	ZNF30	0.0293	3	39	protein_coding	7676
ENSG00000239219		0.0304	2	13	antisense	7976
ENSG00000175895	PLEKHF2	0.0342	4	68	protein_coding	9839
ENSG00000012061	ERCC1	0.035	5	104	protein_coding	2025
ENSG00000205485		0.0351	2	14	pseudogene	10438
ENSG00000138658	C4orf21	0.0363	6	144	protein_coding	9760
ENSG00000143190	POU2F1	0.0395	4	72	protein_coding	7372
ENSG00000106012	IQCE	0.0398	7	187	protein_coding	3343
ENSG00000177479	ARIH2	0.0398	6	144	protein_coding	1343
ENSG00000161682	FAM171A2	0.0401	2	15	protein_coding	6070
ENSG00000260834		0.0408	7	200	lincRNA	10957
ENSG00000261324		0.0412	2	22	sense_overlapping	9329
ENSG00000108187	PBLD	0.0452	5	111	protein_coding	12145
ENSG00000033867	SLC4A7	0.0453	7	200	protein_coding	1449
ENSG00000084090	STARD7	0.0454	2	16	protein_coding	1219
ENSG00000135835	KIAA1614	0.0454	2	18	protein_coding	1623
ENSG00000164066	INTU	0.0464	7	200	protein_coding	1732
ENSG00000071564	TCF3	0.0475	6	153	protein_coding	4985
ENSG00000127603	MACF1	0.0476	7	200	protein_coding	168
ENSG00000133401	PDZD2	0.0476	7	200	protein_coding	2478
ENSG00000205084	TMEM231	0.0476	7	200	protein_coding	7595
ENSG00000079974	RABL2B	0.0484	5	114	protein_coding	3214
ENSG00000132716	DCAF8	0.0488	7	200	protein_coding	486
ENSG00000157423	HYDIN	0.0488	7	200	protein_coding	9538
ENSG00000178921	PFAS	0.0488	7	200	protein_coding	10172
ENSG00000257742		0.0488	7	200	lincRNA	9173

## Sheet: Sheet1
MARCH1	BP	GO:0050953	sensory perception of light stimulus	148	6	1	0.00048	Sensory Perception Of Light Stimulus [GO:0050953] (p=4.80E-04)
ABCG1	BP	GO:0007601	visual perception	145	3	0.17	0.00054	Visual Perception [GO:0007601] (p=5.40E-04)
ABCG4	BP	GO:0042073	intraciliary transport	24	3	0.11	0.00018	Intraciliary Transport [GO:0042073] (p=1.80E-04)
ABHD17B	BP	GO:0048646	anatomical structure formation involved ...	612	18	6.22	4e-05	Anatomical Structure Formation Involved ... [GO:0048646] (p=4.00E-05)
ABHD17C	BP	GO:0002378	immunoglobulin biosynthetic process	1	1	0	0.0028	Immunoglobulin Biosynthetic Process [GO:0002378] (p=2.80E-03)
ACSL6	BP	GO:0006355	regulation of transcription, DNA-templat...	2231	38	19.45	8.3e-06	Regulation Of Transcription, Dna-Templat... [GO:0006355] (p=8.30E-06)
ADAL	BP	GO:0030900	forebrain development	239	4	0.56	0.0021	Forebrain Development [GO:0030900] (p=2.10E-03)
ADAM19	BP	GO:0035239	tube morphogenesis	197	12	2.12	1.3e-06	Tube Morphogenesis [GO:0035239] (p=1.30E-06)
ADCY1	BP	GO:0050794	regulation of cellular process	6006	46	31.42	1.8e-05	Regulation Of Cellular Process [GO:0050794] (p=1.80E-05)
ADD1	BP	GO:0007601	visual perception	145	13	2.05	1.2e-07	Visual Perception [GO:0007601] (p=1.20E-07)
ADIPOR1	BP	GO:0060271	cilium morphogenesis	145	10	1.4	1.3e-06	Cilium Morphogenesis [GO:0060271] (p=1.30E-06)
AFF1	BP	GO:0006355	regulation of transcription, DNA-templat...	2231	70	28.96	4.9e-15	Regulation Of Transcription, Dna-Templat... [GO:0006355] (p=4.90E-15)
AGBL5	BP	GO:0042384	cilium assembly	117	20	3.6	3.7e-10	Cilium Assembly [GO:0042384] (p=3.70E-10)
AGPAT3	BP	GO:0007601	visual perception	145	5	0.59	0.00029	Visual Perception [GO:0007601] (p=2.90E-04)
AIPL1	BP	GO:0007601	visual perception	145	8	0.56	6.6e-08	Visual Perception [GO:0007601] (p=6.60E-08)
AKAP1	BP	GO:0006144	purine nucleobase metabolic process	29	4	0.4	0.00061	Purine Nucleobase Metabolic Process [GO:0006144] (p=6.10E-04)
AKAP9	BP	GO:0001654	eye development	222	23	5.7	1.2e-08	Eye Development [GO:0001654] (p=1.20E-08)
AMMECR1	BP	GO:0060271	cilium morphogenesis	145	19	2.98	1.1e-10	Cilium Morphogenesis [GO:0060271] (p=1.10E-10)
ANKRD18A	BP	GO:0009886	post-embryonic morphogenesis	9	3	0.03	4.1e-06	Post-Embryonic Morphogenesis [GO:0009886] (p=4.10E-06)
ANKRD42	BP	GO:0006355	regulation of transcription, DNA-templat...	2231	67	43.01	5e-05	Regulation Of Transcription, Dna-Templat... [GO:0006355] (p=5.00E-05)
ANO2	BP	GO:0009583	detection of light stimulus	94	16	0.76	2.3e-17	Detection Of Light Stimulus [GO:0009583] (p=2.30E-17)
ANP32E	BP	GO:0060271	cilium morphogenesis	145	9	1.38	9e-06	Cilium Morphogenesis [GO:0060271] (p=9.00E-06)
AP1B1	BP	GO:0019217	regulation of fatty acid metabolic proce...	46	3	0.31	0.0037	Regulation Of Fatty Acid Metabolic Proce... [GO:0019217] (p=3.70E-03)
AP1G1	BP	GO:0051252	regulation of RNA metabolic process	2335	23	9.73	1e-05	Regulation Of Rna Metabolic Process [GO:0051252] (p=1.00E-05)
ARFGEF1	BP	GO:0006351	transcription, DNA-templated	2344	161	108.31	1.1e-08	Transcription, Dna-Templated [GO:0006351] (p=1.10E-08)
ARHGAP26	BP	GO:0044767	single-organism developmental process	3224	40	22.49	1.5e-05	Single-Organism Developmental Process [GO:0044767] (p=1.50E-05)
ARHGAP39	BP	GO:0033344	cholesterol efflux	21	2	0.04	0.00073	Cholesterol Efflux [GO:0033344] (p=7.30E-04)
ARID3B	BP	GO:0042073	intraciliary transport	24	2	0.04	0.00061	Intraciliary Transport [GO:0042073] (p=6.10E-04)
ARIH2	BP	GO:2000058	regulation of protein ubiquitination inv...	17	2	0.03	0.0003	Regulation Of Protein Ubiquitination Inv... [GO:2000058] (p=3.00E-04)
ARL3	BP	GO:0060907	positive regulation of macrophage cytoki...	3	1	0	0.0015	Positive Regulation Of Macrophage Cytoki... [GO:0060907] (p=1.50E-03)
ASB8	BP	GO:0010970	microtubule-based transport	89	3	0.13	0.00026	Microtubule-Based Transport [GO:0010970] (p=2.60E-04)
ASXL1	BP	GO:2000112	regulation of cellular macromolecule bio...	2482	57	27.65	2.2e-09	Regulation Of Cellular Macromolecule Bio... [GO:2000112] (p=2.20E-09)
ATP11B	BP	GO:0006351	transcription, DNA-templated	2344	249	141.69	2e-23	Transcription, Dna-Templated [GO:0006351] (p=2.00E-23)
ATP8A1	BP	GO:0006355	regulation of transcription, DNA-templat...	2231	70	39.55	1.8e-07	Regulation Of Transcription, Dna-Templat... [GO:0006355] (p=1.80E-07)
BACE1	BP	GO:0006355	regulation of transcription, DNA-templat...	2231	44	20.75	9.7e-08	Regulation Of Transcription, Dna-Templat... [GO:0006355] (p=9.70E-08)
BBS12	BP	GO:0051531	NFAT protein import into nucleus	8	1	0.01	0.0054	Nfat Protein Import Into Nucleus [GO:0051531] (p=5.40E-03)
BBS4	BP	GO:0060271	cilium morphogenesis	145	8	1.05	9.5e-06	Cilium Morphogenesis [GO:0060271] (p=9.50E-06)
BBS5	BP	GO:0002318	myeloid progenitor cell differentiation	3	2	0.02	0.00014	Myeloid Progenitor Cell Differentiation [GO:0002318] (p=1.40E-04)
BBS9	BP	GO:0007601	visual perception	145	7	0.98	5.3e-05	Visual Perception [GO:0007601] (p=5.30E-05)
BCL2L11	BP	GO:0048736	appendage development	86	6	0.77	0.00011	Appendage Development [GO:0048736] (p=1.10E-04)
BEND7	BP	GO:0010468	regulation of gene expression	2750	43	23.18	4.4e-06	Regulation Of Gene Expression [GO:0010468] (p=4.40E-06)
BRD4	BP	GO:0010468	regulation of gene expression	2750	58	33.3	1.5e-06	Regulation Of Gene Expression [GO:0010468] (p=1.50E-06)
BTD	BP	GO:0003017	lymph circulation	1	1	0	0.0015	Lymph Circulation [GO:0003017] (p=1.50E-03)
C10orf95	BP	GO:0007603	phototransduction, visible light	68	4	0.07	5.5e-07	Phototransduction, Visible Light [GO:0007603] (p=5.50E-07)
C17orf80	BP	GO:0006351	transcription, DNA-templated	2344	56	32.02	3.9e-06	Transcription, Dna-Templated [GO:0006351] (p=3.90E-06)
C18orf8	BP	GO:0009585	red, far-red light phototransduction	1	1	0	0.0032	Red, Far-Red Light Phototransduction [GO:0009585] (p=3.20E-03)
C20orf112	BP	GO:0009758	carbohydrate utilization	1	1	0	0.0018	Carbohydrate Utilization [GO:0009758] (p=1.80E-03)
C2CD2L	BP	GO:0043321	regulation of natural killer cell degran...	2	1	0	0.0035	Regulation Of Natural Killer Cell Degran... [GO:0043321] (p=3.50E-03)
C2orf71	BP	GO:0034626	fatty acid elongation, polyunsaturated f...	3	1	0	0.002	Fatty Acid Elongation, Polyunsaturated F... [GO:0034626] (p=2.00E-03)
C4orf21	BP	GO:0006996	organelle organization	2125	30	14	9.6e-06	Organelle Organization [GO:0006996] (p=9.60E-06)
C4orf46	BP	GO:0000720	pyrimidine dimer repair by nucleotide-ex...	3	1	0	0.002	Pyrimidine Dimer Repair By Nucleotide-Ex... [GO:0000720] (p=2.00E-03)
C7orf63	BP	GO:0016070	RNA metabolic process	3048	221	143.5	2e-14	Rna Metabolic Process [GO:0016070] (p=2.00E-14)
CABLES1	BP	GO:0006649	phospholipid transfer to membrane	1	1	0	0.00048	Phospholipid Transfer To Membrane [GO:0006649] (p=4.80E-04)
CABP4	BP	GO:0007601	visual perception	145	5	0.48	0.0001	Visual Perception [GO:0007601] (p=1.00E-04)
CACNA2D4	BP	GO:0060271	cilium morphogenesis	145	13	1.81	2.8e-08	Cilium Morphogenesis [GO:0060271] (p=2.80E-08)
CACNB2	BP	GO:0043010	camera-type eye development	193	11	2.22	1.3e-05	Camera-Type Eye Development [GO:0043010] (p=1.30E-05)
CADM1	BP	GO:0006355	regulation of transcription, DNA-templat...	2231	62	24.21	5.1e-15	Regulation Of Transcription, Dna-Templat... [GO:0006355] (p=5.10E-15)
CADM2	BP	GO:0072363	regulation of glycolytic by positive reg...	1	1	0	0.0017	Regulation Of Glycolytic By Positive Reg... [GO:0072363] (p=1.70E-03)
CALCOCO2	BP	GO:0060271	cilium morphogenesis	145	21	4.3	1.5e-09	Cilium Morphogenesis [GO:0060271] (p=1.50E-09)
CAMK1D	BP	GO:0060338	regulation of type I interferon-mediated...	19	2	0.05	0.001	Regulation Of Type I Interferon-Mediated... [GO:0060338] (p=1.00E-03)
CAMSAP1	BP	GO:0001654	eye development	222	19	4.52	1.2e-07	Eye Development [GO:0001654] (p=1.20E-07)
CASP2	BP	GO:0042384	cilium assembly	117	23	3.65	1e-12	Cilium Assembly [GO:0042384] (p=1.00E-12)
CASQ1	BP	GO:0007603	phototransduction, visible light	68	3	0.04	5.4e-06	Phototransduction, Visible Light [GO:0007603] (p=5.40E-06)
CASZ1	BP	GO:0001654	eye development	222	17	3.29	2.8e-08	Eye Development [GO:0001654] (p=2.80E-08)
CATSPER2	BP	GO:0021956	central nervous system interneuron axono...	1	1	0	0.0015	Central Nervous System Interneuron Axono... [GO:0021956] (p=1.50E-03)
CC2D2A	BP	GO:0007601	visual perception	145	12	1	2.3e-10	Visual Perception [GO:0007601] (p=2.30E-10)
CCDC108	BP	GO:0032786	positive regulation of DNA-templated tra...	22	2	0.04	0.00058	Positive Regulation Of Dna-Templated Tra... [GO:0032786] (p=5.80E-04)
CCDC113	BP	GO:0042384	cilium assembly	117	12	1.79	2.1e-07	Cilium Assembly [GO:0042384] (p=2.10E-07)
CCDC146	BP	GO:0060271	cilium morphogenesis	145	11	1.19	2.5e-08	Cilium Morphogenesis [GO:0060271] (p=2.50E-08)
CCDC176	BP	GO:0006351	transcription, DNA-templated	2344	103	66.53	6.1e-07	Transcription, Dna-Templated [GO:0006351] (p=6.10E-07)
CDH12	BP	GO:0006189	'de novo' IMP biosynthetic process	5	2	0.01	6.6e-05	'De Novo' Imp Biosynthetic Process [GO:0006189] (p=6.60E-05)
CDHR1	BP	GO:0007601	visual perception	145	5	0.63	0.0004	Visual Perception [GO:0007601] (p=4.00E-04)
CDK20	BP	GO:2001141	regulation of RNA biosynthetic process	2264	90	44.3	4.1e-13	Regulation Of Rna Biosynthetic Process [GO:2001141] (p=4.10E-13)
CDR2	BP	GO:0007601	visual perception	145	10	1.53	2.9e-06	Visual Perception [GO:0007601] (p=2.90E-06)
CEP104	BP	GO:0006355	regulation of transcription, DNA-templat...	2231	143	80.83	7.2e-14	Regulation Of Transcription, Dna-Templat... [GO:0006355] (p=7.20E-14)
CEP112	BP	GO:0018026	peptidyl-lysine monomethylation	6	2	0.02	0.00023	Peptidyl-Lysine Monomethylation [GO:0018026] (p=2.30E-04)
CEP78	BP	GO:0060271	cilium morphogenesis	145	8	1.64	0.00023	Cilium Morphogenesis [GO:0060271] (p=2.30E-04)
CEP85	BP	GO:0044782	cilium organization	130	13	2.57	1.6e-06	Cilium Organization [GO:0044782] (p=1.60E-06)
CEP89	BP	GO:0006355	regulation of transcription, DNA-templat...	2231	86	51.22	1.2e-07	Regulation Of Transcription, Dna-Templat... [GO:0006355] (p=1.20E-07)
CERKL	BP	GO:0006355	regulation of transcription, DNA-templat...	2231	19	7.13	7.3e-06	Regulation Of Transcription, Dna-Templat... [GO:0006355] (p=7.30E-06)
CHD7	BP	GO:0006355	regulation of transcription, DNA-templat...	2231	61	28.53	2.2e-10	Regulation Of Transcription, Dna-Templat... [GO:0006355] (p=2.20E-10)
CITED2	BP	GO:0042670	retinal cone cell differentiation	8	2	0.04	0.00076	Retinal Cone Cell Differentiation [GO:0042670] (p=7.60E-04)
CLASP1	BP	GO:0006996	organelle organization	2125	88	55.99	2.7e-06	Organelle Organization [GO:0006996] (p=2.70E-06)
CLEC16A	BP	GO:0016070	RNA metabolic process	3048	144	100.98	3.3e-07	Rna Metabolic Process [GO:0016070] (p=3.30E-07)
CLIC4	BP	GO:0051252	regulation of RNA metabolic process	2335	38	15.38	2.7e-09	Regulation Of Rna Metabolic Process [GO:0051252] (p=2.70E-09)
CLUL1	BP	GO:0007601	visual perception	145	4	0.18	2.4e-05	Visual Perception [GO:0007601] (p=2.40E-05)
CNKSR2	BP	GO:0007601	visual perception	145	8	0.9	2.8e-06	Visual Perception [GO:0007601] (p=2.80E-06)
COG1	BP	GO:0006355	regulation of transcription, DNA-templat...	2231	47	23.99	6.6e-07	Regulation Of Transcription, Dna-Templat... [GO:0006355] (p=6.60E-07)
CPE	BP	GO:0007601	visual perception	145	6	0.7	6.6e-05	Visual Perception [GO:0007601] (p=6.60E-05)
CPLX4	BP	GO:0051131	chaperone-mediated protein complex assem...	11	2	0.02	0.00021	Chaperone-Mediated Protein Complex Assem... [GO:0051131] (p=2.10E-04)
CPT1A	BP	GO:0007601	visual perception	145	12	2.23	2.3e-06	Visual Perception [GO:0007601] (p=2.30E-06)
CPT2	BP	GO:0007006	mitochondrial membrane organization	75	2	0.12	0.0059	Mitochondrial Membrane Organization [GO:0007006] (p=5.90E-03)
CRB2	BP	GO:0010887	negative regulation of cholesterol stora...	4	2	0.03	0.00027	Negative Regulation Of Cholesterol Stora... [GO:0010887] (p=2.70E-04)
CRIM1	BP	GO:0006355	regulation of transcription, DNA-templat...	2231	104	54.46	8.8e-13	Regulation Of Transcription, Dna-Templat... [GO:0006355] (p=8.80E-13)
CROCCP3	BP	GO:0006144	purine nucleobase metabolic process	29	4	0.24	8.3e-05	Purine Nucleobase Metabolic Process [GO:0006144] (p=8.30E-05)
CROT	BP	GO:0060271	cilium morphogenesis	145	17	4.12	7e-07	Cilium Morphogenesis [GO:0060271] (p=7.00E-07)
CSTF1	BP	GO:0042384	cilium assembly	117	9	1.7	4.9e-05	Cilium Assembly [GO:0042384] (p=4.90E-05)
CTBP2	BP	GO:0021522	spinal cord motor neuron differentiation	18	3	0.08	6.9e-05	Spinal Cord Motor Neuron Differentiation [GO:0021522] (p=6.90E-05)
CTBS	BP	GO:0051252	regulation of RNA metabolic process	2335	123	70.35	7.6e-12	Regulation Of Rna Metabolic Process [GO:0051252] (p=7.60E-12)
CUEDC1	BP	GO:0007603	phototransduction, visible light	68	2	0.03	0.00042	Phototransduction, Visible Light [GO:0007603] (p=4.20E-04)
CYTH1	BP	GO:0042384	cilium assembly	117	13	2.22	3.1e-07	Cilium Assembly [GO:0042384] (p=3.10E-07)
DCAF8	BP	GO:0008589	regulation of smoothened signaling pathw...	37	7	0.85	1.8e-05	Regulation Of Smoothened Signaling Pathw... [GO:0008589] (p=1.80E-05)
DDB1	BP	GO:0007601	visual perception	145	7	0.74	8.4e-06	Visual Perception [GO:0007601] (p=8.40E-06)
DDC	BP	GO:0007603	phototransduction, visible light	68	3	0.05	9.4e-06	Phototransduction, Visible Light [GO:0007603] (p=9.40E-06)
DDX19A	BP	GO:2000112	regulation of cellular macromolecule bio...	2482	64	32.46	2.3e-09	Regulation Of Cellular Macromolecule Bio... [GO:2000112] (p=2.30E-09)
DFFB	BP	GO:0043321	regulation of natural killer cell degran...	2	1	0	0.0025	Regulation Of Natural Killer Cell Degran... [GO:0043321] (p=2.50E-03)
DGKD	BP	GO:0010467	gene expression	3578	84	58.58	3.6e-05	Gene Expression [GO:0010467] (p=3.60E-05)
DHDDS	BP	GO:0010927	cellular component assembly involved in ...	167	8	1.39	7.2e-05	Cellular Component Assembly Involved In ... [GO:0010927] (p=7.20E-05)
DHX16	BP	GO:0007389	pattern specification process	224	3	0.15	0.00033	Pattern Specification Process [GO:0007389] (p=3.30E-04)
DIAPH1	BP	GO:0001654	eye development	222	15	3.51	2.2e-06	Eye Development [GO:0001654] (p=2.20E-06)
DIMT1	BP	GO:0060271	cilium morphogenesis	145	16	3.06	6.3e-08	Cilium Morphogenesis [GO:0060271] (p=6.30E-08)
DISC1	BP	GO:0048513	organ development	1685	18	8	0.00044	Organ Development [GO:0048513] (p=4.40E-04)
DNAH7	BP	GO:0007600	sensory perception	276	8	0.96	3.7e-06	Sensory Perception [GO:0007600] (p=3.70E-06)
DNAH9	BP	GO:0007600	sensory perception	276	5	0.51	0.00011	Sensory Perception [GO:0007600] (p=1.10E-04)
DNALI1	BP	GO:0007530	sex determination	9	2	0.03	0.00033	Sex Determination [GO:0007530] (p=3.30E-04)
DNMBP	BP	GO:0001654	eye development	222	28	7.05	3.8e-10	Eye Development [GO:0001654] (p=3.80E-10)
DPYSL3	BP	GO:0007601	visual perception	145	10	0.93	2.4e-08	Visual Perception [GO:0007601] (p=2.40E-08)
DSCAML1	BP	GO:0009886	post-embryonic morphogenesis	9	3	0.04	6e-06	Post-Embryonic Morphogenesis [GO:0009886] (p=6.00E-06)
DSP	BP	GO:0044782	cilium organization	130	15	3.22	7.3e-07	Cilium Organization [GO:0044782] (p=7.30E-07)
DUSP10	BP	GO:0002089	lens morphogenesis in camera-type eye	16	3	0.08	6.8e-05	Lens Morphogenesis In Camera-Type Eye [GO:0002089] (p=6.80E-05)
DVL3	BP	GO:0010468	regulation of gene expression	2750	63	35.96	4.1e-07	Regulation Of Gene Expression [GO:0010468] (p=4.10E-07)
DYNC2H1	BP	GO:0006355	regulation of transcription, DNA-templat...	2231	20	9.08	0.00016	Regulation Of Transcription, Dna-Templat... [GO:0006355] (p=1.60E-04)
DZIP1L	BP	GO:0021772	olfactory bulb development	21	2	0.05	0.0013	Olfactory Bulb Development [GO:0021772] (p=1.30E-03)
EFHC1	BP	GO:0042384	cilium assembly	117	14	2.47	1.6e-07	Cilium Assembly [GO:0042384] (p=1.60E-07)
ELOVL2	BP	GO:0010638	positive regulation of organelle organiz...	225	4	0.31	0.00019	Positive Regulation Of Organelle Organiz... [GO:0010638] (p=1.90E-04)
ELOVL4	BP	GO:0007602	phototransduction	84	6	0.33	8.7e-07	Phototransduction [GO:0007602] (p=8.70E-07)
EMC1	BP	GO:0042559	pteridine-containing compound biosynthet...	13	2	0.06	0.0015	Pteridine-Containing Compound Biosynthet... [GO:0042559] (p=1.50E-03)
EPB41	BP	GO:0046530	photoreceptor cell differentiation	45	5	0.36	2.8e-05	Photoreceptor Cell Differentiation [GO:0046530] (p=2.80E-05)
EPB41L2	BP	GO:0001654	eye development	222	35	8.84	2e-12	Eye Development [GO:0001654] (p=2.00E-12)
EPS8	BP	GO:0042384	cilium assembly	117	10	1.72	8.3e-06	Cilium Assembly [GO:0042384] (p=8.30E-06)
ERCC1	BP	GO:0050657	nucleic acid transport	137	9	1.18	2.5e-06	Nucleic Acid Transport [GO:0050657] (p=2.50E-06)
ESRRB	BP	GO:0007602	phototransduction	84	5	0.28	8.5e-06	Phototransduction [GO:0007602] (p=8.50E-06)
EXOC6	BP	GO:0007603	phototransduction, visible light	68	4	0.09	1.2e-06	Phototransduction, Visible Light [GO:0007603] (p=1.20E-06)
EXOC8	BP	GO:0043001	Golgi to plasma membrane protein transpo...	27	3	0.2	0.00099	Golgi To Plasma Membrane Protein Transpo... [GO:0043001] (p=9.90E-04)
EXOSC10	BP	GO:0001172	transcription, RNA-templated	1	1	0	0.0013	Transcription, Rna-Templated [GO:0001172] (p=1.30E-03)
EYS	BP	GO:0042420	dopamine catabolic process	2	1	0	0.0015	Dopamine Catabolic Process [GO:0042420] (p=1.50E-03)
EZH1	BP	GO:0044458	motile cilium assembly	6	2	0.01	7.7e-05	Motile Cilium Assembly [GO:0044458] (p=7.70E-05)
FAIM	BP	GO:0071482	cellular response to light stimulus	76	3	0.09	8e-05	Cellular Response To Light Stimulus [GO:0071482] (p=8.00E-05)
FAM161A	BP	GO:0021522	spinal cord motor neuron differentiation	18	2	0.07	0.0024	Spinal Cord Motor Neuron Differentiation [GO:0021522] (p=2.40E-03)
FAM171A2	BP	GO:0060764	cell-cell signaling involved in mammary ...	1	1	0	0.00058	Cell-Cell Signaling Involved In Mammary ... [GO:0060764] (p=5.80E-04)
FAM185A	BP	GO:0006355	regulation of transcription, DNA-templat...	2231	5	1.08	0.00047	Regulation Of Transcription, Dna-Templat... [GO:0006355] (p=4.70E-04)
FAM222A	BP	GO:0032804	negative regulation of low-density lipop...	1	1	0	0.0016	Negative Regulation Of Low-Density Lipop... [GO:0032804] (p=1.60E-03)
FBXO22	BP	GO:0006351	transcription, DNA-templated	2344	30	16.35	0.00025	Transcription, Dna-Templated [GO:0006351] (p=2.50E-04)
FHOD3	BP	GO:0008105	asymmetric protein localization	16	3	0.13	0.00028	Asymmetric Protein Localization [GO:0008105] (p=2.80E-04)
FNTA	BP	GO:0000289	nuclear-transcribed mRNA poly(A) tail sh...	31	2	0.07	0.0023	Nuclear-Transcribed Mrna Poly(A) Tail Sh... [GO:0000289] (p=2.30E-03)
FRMD4B	BP	GO:0001654	eye development	222	21	4.09	6.8e-10	Eye Development [GO:0001654] (p=6.80E-10)
FRYL	BP	GO:0006351	transcription, DNA-templated	2344	164	112.85	4.7e-08	Transcription, Dna-Templated [GO:0006351] (p=4.70E-08)
FSD1L	BP	GO:0050953	sensory perception of light stimulus	148	15	2.7	7.3e-08	Sensory Perception Of Light Stimulus [GO:0050953] (p=7.30E-08)
FYCO1	BP	GO:2001141	regulation of RNA biosynthetic process	2264	80	40.79	7.3e-11	Regulation Of Rna Biosynthetic Process [GO:2001141] (p=7.30E-11)
GALNT2	BP	GO:0043321	regulation of natural killer cell degran...	2	2	0.01	2.6e-05	Regulation Of Natural Killer Cell Degran... [GO:0043321] (p=2.60E-05)
GATAD2A	BP	GO:0021523	somatic motor neuron differentiation	5	2	0.02	0.00011	Somatic Motor Neuron Differentiation [GO:0021523] (p=1.10E-04)
GBF1	BP	GO:0042384	cilium assembly	117	24	4.81	4.5e-11	Cilium Assembly [GO:0042384] (p=4.50E-11)
GLB1L2	BP	GO:0006844	acyl carnitine transport	1	1	0	0.00058	Acyl Carnitine Transport [GO:0006844] (p=5.80E-04)
GNAT1	BP	GO:0009584	detection of visible light	81	6	0.31	6e-07	Detection Of Visible Light [GO:0009584] (p=6.00E-07)
GNB1	BP	GO:0007601	visual perception	145	19	1.53	5.2e-16	Visual Perception [GO:0007601] (p=5.20E-16)
GNG12	BP	GO:0008594	photoreceptor cell morphogenesis	2	2	0.01	2.7e-05	Photoreceptor Cell Morphogenesis [GO:0008594] (p=2.70E-05)
GNGT1	BP	GO:0007601	visual perception	145	3	0.06	1.1e-05	Visual Perception [GO:0007601] (p=1.10E-05)
GON4L	BP	GO:0006351	transcription, DNA-templated	2344	246	148.5	4e-19	Transcription, Dna-Templated [GO:0006351] (p=4.00E-19)
GORASP2	BP	GO:0006397	mRNA processing	400	44	13.79	5.9e-12	Mrna Processing [GO:0006397] (p=5.90E-12)
GPR137B	BP	GO:0060271	cilium morphogenesis	145	26	4.57	4e-13	Cilium Morphogenesis [GO:0060271] (p=4.00E-13)
GPR160	BP	GO:0007601	visual perception	145	4	0.22	6e-05	Visual Perception [GO:0007601] (p=6.00E-05)
GRIPAP1	BP	GO:1901836	regulation of transcription of nuclear l...	5	4	0.15	4e-06	Regulation Of Transcription Of Nuclear L... [GO:1901836] (p=4.00E-06)
GSKIP	BP	GO:0007601	visual perception	145	15	0.91	8.9e-15	Visual Perception [GO:0007601] (p=8.90E-15)
GTF3C1	BP	GO:0009792	embryo development ending in birth or eg...	367	23	9.39	6.6e-05	Embryo Development Ending In Birth Or Eg... [GO:0009792] (p=6.60E-05)
GTPBP1	BP	GO:0051252	regulation of RNA metabolic process	2335	56	32.12	4.4e-06	Regulation Of Rna Metabolic Process [GO:0051252] (p=4.40E-06)
GTPBP2	BP	GO:0051252	regulation of RNA metabolic process	2335	29	14.25	3.3e-05	Regulation Of Rna Metabolic Process [GO:0051252] (p=3.30E-05)
GUCA1A	BP	GO:0009583	detection of light stimulus	94	11	0.44	3.4e-13	Detection Of Light Stimulus [GO:0009583] (p=3.40E-13)
GUCA1B	BP	GO:0007601	visual perception	145	13	1.38	9.3e-10	Visual Perception [GO:0007601] (p=9.30E-10)
H2AFY	BP	GO:0006397	mRNA processing	400	22	5.58	3.2e-08	Mrna Processing [GO:0006397] (p=3.20E-08)
HCN1	BP	GO:0008594	photoreceptor cell morphogenesis	2	2	0.01	3.8e-05	Photoreceptor Cell Morphogenesis [GO:0008594] (p=3.80E-05)
HEG1	BP	GO:0007601	visual perception	145	4	0.41	0.00067	Visual Perception [GO:0007601] (p=6.70E-04)
HEYL	BP	GO:0006355	regulation of transcription, DNA-templat...	2231	49	24.85	3.1e-07	Regulation Of Transcription, Dna-Templat... [GO:0006355] (p=3.10E-07)
HKR1	BP	GO:0006649	phospholipid transfer to membrane	1	1	0	0.0012	Phospholipid Transfer To Membrane [GO:0006649] (p=1.20E-03)
HNRNPF	BP	GO:2000112	regulation of cellular macromolecule bio...	2482	28	14.67	0.00015	Regulation Of Cellular Macromolecule Bio... [GO:2000112] (p=1.50E-04)
HNRNPUL1	BP	GO:0042384	cilium assembly	117	19	3.82	6.6e-09	Cilium Assembly [GO:0042384] (p=6.60E-09)
HPS4	BP	GO:0006397	mRNA processing	400	45	16.04	2.6e-10	Mrna Processing [GO:0006397] (p=2.60E-10)
HS3ST3B1	BP	GO:0007601	visual perception	145	8	1.21	2.6e-05	Visual Perception [GO:0007601] (p=2.60E-05)
HS6ST1	BP	GO:0090022	regulation of neutrophil chemotaxis	8	2	0.03	0.00031	Regulation Of Neutrophil Chemotaxis [GO:0090022] (p=3.10E-04)
HSPA4	BP	GO:0003017	lymph circulation	1	1	0	0.0022	Lymph Circulation [GO:0003017] (p=2.20E-03)
HYDIN	BP	GO:0006355	regulation of transcription, DNA-templat...	2231	94	50.14	3.8e-11	Regulation Of Transcription, Dna-Templat... [GO:0006355] (p=3.80E-11)
ICMT	BP	GO:0051131	chaperone-mediated protein complex assem...	11	2	0.03	0.00033	Chaperone-Mediated Protein Complex Assem... [GO:0051131] (p=3.30E-04)
IDE	BP	GO:0044782	cilium organization	130	14	3.26	4.5e-06	Cilium Organization [GO:0044782] (p=4.50E-06)
IFT172	BP	GO:0010468	regulation of gene expression	2750	32	15.18	2.3e-06	Regulation Of Gene Expression [GO:0010468] (p=2.30E-06)
IFT57	BP	GO:1901836	regulation of transcription of nuclear l...	5	2	0.04	0.00071	Regulation Of Transcription Of Nuclear L... [GO:1901836] (p=7.10E-04)
IFT81	BP	GO:0051252	regulation of RNA metabolic process	2335	130	75.1	4.4e-12	Regulation Of Rna Metabolic Process [GO:0051252] (p=4.40E-12)
IGDCC4	BP	GO:0060271	cilium morphogenesis	145	26	5.72	6.7e-11	Cilium Morphogenesis [GO:0060271] (p=6.70E-11)
IGSF9	BP	GO:0007601	visual perception	145	5	0.24	2.8e-06	Visual Perception [GO:0007601] (p=2.80E-06)
IKBKB	BP	GO:0060271	cilium morphogenesis	145	9	1.7	4.9e-05	Cilium Morphogenesis [GO:0060271] (p=4.90E-05)
ILF3	BP	GO:0042384	cilium assembly	117	14	2.74	5.6e-07	Cilium Assembly [GO:0042384] (p=5.60E-07)
IMPDH1	BP	GO:0007601	visual perception	145	3	0.08	5.3e-05	Visual Perception [GO:0007601] (p=5.30E-05)
IMPG1	BP	GO:0007601	visual perception	145	10	1.07	9.5e-08	Visual Perception [GO:0007601] (p=9.50E-08)
IMPG2	BP	GO:0050953	sensory perception of light stimulus	148	18	2.52	5.6e-11	Sensory Perception Of Light Stimulus [GO:0050953] (p=5.60E-11)
INTU	BP	GO:0006355	regulation of transcription, DNA-templat...	2231	47	23.34	2.5e-07	Regulation Of Transcription, Dna-Templat... [GO:0006355] (p=2.50E-07)
IQCE	BP	GO:0010629	negative regulation of gene expression	731	24	9.06	9.1e-06	Negative Regulation Of Gene Expression [GO:0010629] (p=9.10E-06)
IQGAP2	BP	GO:0050953	sensory perception of light stimulus	148	10	1.55	3.2e-06	Sensory Perception Of Light Stimulus [GO:0050953] (p=3.20E-06)
IRAK1BP1	BP	GO:0030900	forebrain development	239	6	1.11	0.00079	Forebrain Development [GO:0030900] (p=7.90E-04)
JAM3	BP	GO:2000483	negative regulation of interleukin-8 sec...	2	1	0	0.0021	Negative Regulation Of Interleukin-8 Sec... [GO:2000483] (p=2.10E-03)
KANSL3	BP	GO:0042384	cilium assembly	117	13	2.12	1.8e-07	Cilium Assembly [GO:0042384] (p=1.80E-07)
KBTBD11	BP	GO:0033962	cytoplasmic mRNA processing body assembl...	14	2	0.05	0.001	Cytoplasmic Mrna Processing Body Assembl... [GO:0033962] (p=1.00E-03)
KCNB1	BP	GO:0007601	visual perception	145	8	0.83	1.5e-06	Visual Perception [GO:0007601] (p=1.50E-06)
KCNV2	BP	GO:0051131	chaperone-mediated protein complex assem...	11	2	0.01	8e-05	Chaperone-Mediated Protein Complex Assem... [GO:0051131] (p=8.00E-05)
KCTD15	BP	GO:0042670	retinal cone cell differentiation	8	2	0.04	0.00079	Retinal Cone Cell Differentiation [GO:0042670] (p=7.90E-04)
KDM5B	BP	GO:0042384	cilium assembly	117	10	1.22	3.6e-07	Cilium Assembly [GO:0042384] (p=3.60E-07)
KHSRP	BP	GO:0016070	RNA metabolic process	3048	251	173.91	2.5e-12	Rna Metabolic Process [GO:0016070] (p=2.50E-12)
KIAA0556	BP	GO:2000018	regulation of male gonad development	3	2	0.03	0.00039	Regulation Of Male Gonad Development [GO:2000018] (p=3.90E-04)
KIAA1407	BP	GO:0060271	cilium morphogenesis	145	9	1.19	2.8e-06	Cilium Morphogenesis [GO:0060271] (p=2.80E-06)
KIAA1549	BP	GO:0042461	photoreceptor cell development	34	5	0.54	0.00018	Photoreceptor Cell Development [GO:0042461] (p=1.80E-04)
KIAA1614	BP	GO:0001523	retinoid metabolic process	42	2	0.04	0.00057	Retinoid Metabolic Process [GO:0001523] (p=5.70E-04)
KIF3B	BP	GO:0090304	nucleic acid metabolic process	3424	170	118.41	6.1e-09	Nucleic Acid Metabolic Process [GO:0090304] (p=6.10E-09)
KIF9	BP	GO:0007601	visual perception	145	5	0.08	3e-09	Visual Perception [GO:0007601] (p=3.00E-09)
KIFC3	BP	GO:0019800	peptide cross-linking via chondroitin 4-...	5	1	0	0.0034	Peptide Cross-Linking Via Chondroitin 4-... [GO:0019800] (p=3.40E-03)
KLHL18	BP	GO:0060271	cilium morphogenesis	145	16	3.37	2.4e-07	Cilium Morphogenesis [GO:0060271] (p=2.40E-07)
KREMEN2	BP	GO:0033344	cholesterol efflux	21	2	0.02	0.00021	Cholesterol Efflux [GO:0033344] (p=2.10E-04)
KRI1	BP	GO:0006649	phospholipid transfer to membrane	1	1	0	0.00097	Phospholipid Transfer To Membrane [GO:0006649] (p=9.70E-04)
LAPTM4B	BP	GO:0007601	visual perception	145	14	1.08	2.4e-12	Visual Perception [GO:0007601] (p=2.40E-12)
LETM1	BP	GO:1900037	regulation of cellular response to hypox...	3	1	0	0.0035	Regulation Of Cellular Response To Hypox... [GO:1900037] (p=3.50E-03)
LGALSL	BP	GO:0001523	retinoid metabolic process	42	5	0.16	4.5e-07	Retinoid Metabolic Process [GO:0001523] (p=4.50E-07)
LIMA1	BP	GO:0050953	sensory perception of light stimulus	148	20	4.13	4.6e-09	Sensory Perception Of Light Stimulus [GO:0050953] (p=4.60E-09)
LINC00265	BP	GO:0006355	regulation of transcription, DNA-templat...	2231	37	16.86	3.5e-07	Regulation Of Transcription, Dna-Templat... [GO:0006355] (p=3.50E-07)
LMOD1	BP	GO:0007601	visual perception	145	4	0.2	3.4e-05	Visual Perception [GO:0007601] (p=3.40E-05)
LRRC34	BP	GO:0021522	spinal cord motor neuron differentiation	18	2	0.05	0.0013	Spinal Cord Motor Neuron Differentiation [GO:0021522] (p=1.30E-03)
LRRC39	BP	GO:0009585	red, far-red light phototransduction	1	1	0	0.0019	Red, Far-Red Light Phototransduction [GO:0009585] (p=1.90E-03)
LRRC48	BP	GO:1900145	regulation of nodal signaling pathway in...	1	1	0	0.0015	Regulation Of Nodal Signaling Pathway In... [GO:1900145] (p=1.50E-03)
LRRC57	BP	GO:0006355	regulation of transcription, DNA-templat...	2231	36	13.18	2.4e-10	Regulation Of Transcription, Dna-Templat... [GO:0006355] (p=2.40E-10)
LZTS1	BP	GO:0007601	visual perception	145	8	1.31	4.6e-05	Visual Perception [GO:0007601] (p=4.60E-05)
LZTS3	BP	GO:0007601	visual perception	145	12	2.18	1.7e-06	Visual Perception [GO:0007601] (p=1.70E-06)
MAATS1	BP	GO:0042073	intraciliary transport	24	3	0.07	4.3e-05	Intraciliary Transport [GO:0042073] (p=4.30E-05)
MAB21L1	BP	GO:0045638	negative regulation of myeloid cell diff...	40	2	0.07	0.0022	Negative Regulation Of Myeloid Cell Diff... [GO:0045638] (p=2.20E-03)
MACF1	BP	GO:0007420	brain development	422	16	6.05	0.00035	Brain Development [GO:0007420] (p=3.50E-04)
MADD	BP	GO:0032989	cellular component morphogenesis	882	19	8.54	0.00071	Cellular Component Morphogenesis [GO:0032989] (p=7.10E-04)
MAK	BP	GO:0050953	sensory perception of light stimulus	148	19	2.84	4.8e-11	Sensory Perception Of Light Stimulus [GO:0050953] (p=4.80E-11)
MAN2A2	BP	GO:0006355	regulation of transcription, DNA-templat...	2231	22	8.43	2.2e-06	Regulation Of Transcription, Dna-Templat... [GO:0006355] (p=2.20E-06)
MAP2	BP	GO:0010927	cellular component assembly involved in ...	167	15	4	1.1e-05	Cellular Component Assembly Involved In ... [GO:0010927] (p=1.10E-05)
MBD1	BP	GO:0010467	gene expression	3578	129	91.5	1.1e-06	Gene Expression [GO:0010467] (p=1.10E-06)
MCUR1	BP	GO:0007601	visual perception	145	20	2.43	2.9e-13	Visual Perception [GO:0007601] (p=2.90E-13)
MDC1	BP	GO:0006351	transcription, DNA-templated	2344	149	90.37	9.5e-12	Transcription, Dna-Templated [GO:0006351] (p=9.50E-12)
MDM1	BP	GO:0006351	transcription, DNA-templated	2344	132	74.7	5e-13	Transcription, Dna-Templated [GO:0006351] (p=5.00E-13)
ME2	BP	GO:0060271	cilium morphogenesis	145	28	5.15	1.4e-13	Cilium Morphogenesis [GO:0060271] (p=1.40E-13)
MEF2C	BP	GO:0007601	visual perception	145	11	0.94	1.9e-09	Visual Perception [GO:0007601] (p=1.90E-09)
MEF2D	BP	GO:0042384	cilium assembly	117	20	3.43	1.6e-10	Cilium Assembly [GO:0042384] (p=1.60E-10)
MEGF9	BP	GO:0019219	regulation of nucleobase-containing comp...	2906	167	104.16	1e-12	Regulation Of Nucleobase-Containing Comp... [GO:0019219] (p=1.00E-12)
MEIS1	BP	GO:0007601	visual perception	145	7	0.81	1.5e-05	Visual Perception [GO:0007601] (p=1.50E-05)
MEIS2	BP	GO:0035058	nonmotile primary cilium assembly	10	4	0.08	7.1e-07	Nonmotile Primary Cilium Assembly [GO:0035058] (p=7.10E-07)
METTL20	BP	GO:0060271	cilium morphogenesis	145	14	2.16	3e-08	Cilium Morphogenesis [GO:0060271] (p=3.00E-08)
MFGE8	BP	GO:0007601	visual perception	145	4	0.08	5.5e-07	Visual Perception [GO:0007601] (p=5.50E-07)
MLF1	BP	GO:0034729	histone H3-K79 methylation	2	1	0	0.0021	Histone H3-K79 Methylation [GO:0034729] (p=2.10E-03)
MLXIP	BP	GO:0060271	cilium morphogenesis	145	3	0.17	0.00054	Cilium Morphogenesis [GO:0060271] (p=5.40E-04)
MPP4	BP	GO:0007601	visual perception	145	9	1.07	1.1e-06	Visual Perception [GO:0007601] (p=1.10E-06)
MSH2	BP	GO:0006351	transcription, DNA-templated	2344	165	106.72	2.7e-10	Transcription, Dna-Templated [GO:0006351] (p=2.70E-10)
MSI2	BP	GO:2001141	regulation of RNA biosynthetic process	2264	80	44.08	6.1e-09	Regulation Of Rna Biosynthetic Process [GO:2001141] (p=6.10E-09)
MTA2	BP	GO:0043407	negative regulation of MAP kinase activi...	52	2	0.06	0.0016	Negative Regulation Of Map Kinase Activi... [GO:0043407] (p=1.60E-03)
MTFR1	BP	GO:0007601	visual perception	145	9	0.88	2.1e-07	Visual Perception [GO:0007601] (p=2.10E-07)
MTMR7	BP	GO:0019219	regulation of nucleobase-containing comp...	2906	221	145.82	2.8e-13	Regulation Of Nucleobase-Containing Comp... [GO:0019219] (p=2.80E-13)
MYNN	BP	GO:0006351	transcription, DNA-templated	2344	224	131.7	4.8e-19	Transcription, Dna-Templated [GO:0006351] (p=4.80E-19)
MYO3B	BP	GO:0042461	photoreceptor cell development	34	5	0.21	1.9e-06	Photoreceptor Cell Development [GO:0042461] (p=1.90E-06)
NA	BP	GO:0072363	regulation of glycolytic by positive reg...	1	1	0	0.0013	Regulation Of Glycolytic By Positive Reg... [GO:0072363] (p=1.30E-03)
NA	BP	GO:0060338	regulation of type I interferon-mediated...	19	2	0.02	0.00025	Regulation Of Type I Interferon-Mediated... [GO:0060338] (p=2.50E-04)
NAA25	BP	GO:0035058	nonmotile primary cilium assembly	10	4	0.17	1.5e-05	Nonmotile Primary Cilium Assembly [GO:0035058] (p=1.50E-05)
NBPF10	BP	GO:0016568	chromatin modification	437	13	2.92	5.2e-06	Chromatin Modification [GO:0016568] (p=5.20E-06)
NBPF9	BP	GO:0070544	histone H3-K36 demethylation	5	2	0.02	0.00015	Histone H3-K36 Demethylation [GO:0070544] (p=1.50E-04)
NCSTN	BP	GO:0006397	mRNA processing	400	10	2.6	0.00023	Mrna Processing [GO:0006397] (p=2.30E-04)
NDUFA10	BP	GO:0016071	mRNA metabolic process	606	18	7.1	0.00023	Mrna Metabolic Process [GO:0016071] (p=2.30E-04)
NEDD4	BP	GO:0006110	regulation of glycolytic process	21	5	0.35	2.1e-05	Regulation Of Glycolytic Process [GO:0006110] (p=2.10E-05)
NME9	BP	GO:1990264	peptidyl-tyrosine dephosphorylation invo...	1	1	0	0.00058	Peptidyl-Tyrosine Dephosphorylation Invo... [GO:1990264] (p=5.80E-04)
NOP9	BP	GO:0006355	regulation of transcription, DNA-templat...	2231	8	2.59	0.001	Regulation Of Transcription, Dna-Templat... [GO:0006355] (p=1.00E-03)
NPHP1	BP	GO:0006189	'de novo' IMP biosynthetic process	5	2	0.04	0.00049	'De Novo' Imp Biosynthetic Process [GO:0006189] (p=4.90E-04)
NPHP4	BP	GO:0042384	cilium assembly	117	12	2.07	1e-06	Cilium Assembly [GO:0042384] (p=1.00E-06)
NPTX1	BP	GO:0060060	post-embryonic retina morphogenesis in c...	3	1	0	0.0017	Post-Embryonic Retina Morphogenesis In C... [GO:0060060] (p=1.70E-03)
NR2C2	BP	GO:0045088	regulation of innate immune response	168	3	0.18	0.00063	Regulation Of Innate Immune Response [GO:0045088] (p=6.30E-04)
NR2E3	BP	GO:0007601	visual perception	145	3	0.14	0.0003	Visual Perception [GO:0007601] (p=3.00E-04)
NRG4	BP	GO:0051131	chaperone-mediated protein complex assem...	11	2	0.03	0.00044	Chaperone-Mediated Protein Complex Assem... [GO:0051131] (p=4.40E-04)
NRL	BP	GO:0072384	organelle transport along microtubule	34	2	0.02	0.00016	Organelle Transport Along Microtubule [GO:0072384] (p=1.60E-04)
NT5E	BP	GO:0043010	camera-type eye development	193	7	0.97	4.7e-05	Camera-Type Eye Development [GO:0043010] (p=4.70E-05)
ORC3	BP	GO:0006397	mRNA processing	400	29	8.14	2.2e-09	Mrna Processing [GO:0006397] (p=2.20E-09)
OSBP2	BP	GO:0006649	phospholipid transfer to membrane	1	1	0	0.00068	Phospholipid Transfer To Membrane [GO:0006649] (p=6.80E-04)
OTX2	BP	GO:0070318	positive regulation of G0 to G1 transiti...	2	1	0	0.0027	Positive Regulation Of G0 To G1 Transiti... [GO:0070318] (p=2.70E-03)
PABPC4	BP	GO:0006397	mRNA processing	400	41	15.31	6.8e-09	Mrna Processing [GO:0006397] (p=6.80E-09)
PAIP2B	BP	GO:0007601	visual perception	145	10	1.62	4.6e-06	Visual Perception [GO:0007601] (p=4.60E-06)
PAQR4	BP	GO:0007601	visual perception	145	4	0.1	1.3e-06	Visual Perception [GO:0007601] (p=1.30E-06)
PARD6B	BP	GO:0046329	negative regulation of JNK cascade	15	2	0.05	0.0013	Negative Regulation Of Jnk Cascade [GO:0046329] (p=1.30E-03)
PARP1	BP	GO:0006189	'de novo' IMP biosynthetic process	5	2	0.04	0.00069	'De Novo' Imp Biosynthetic Process [GO:0006189] (p=6.90E-04)
PASK	BP	GO:0007507	heart development	272	5	0.74	0.00073	Heart Development [GO:0007507] (p=7.30E-04)
PBLD	BP	GO:0021904	dorsal/ventral neural tube patterning	15	2	0.09	0.0039	Dorsal/Ventral Neural Tube Patterning [GO:0021904] (p=3.90E-03)
PCBD2	BP	GO:0060271	cilium morphogenesis	145	12	2.32	3.4e-06	Cilium Morphogenesis [GO:0060271] (p=3.40E-06)
PCDH15	BP	GO:0042384	cilium assembly	117	10	1.3	6.5e-07	Cilium Assembly [GO:0042384] (p=6.50E-07)
PCMTD2	BP	GO:0021956	central nervous system interneuron axono...	1	1	0	0.00087	Central Nervous System Interneuron Axono... [GO:0021956] (p=8.70E-04)
PCNA	BP	GO:0051131	chaperone-mediated protein complex assem...	11	2	0.03	0.00033	Chaperone-Mediated Protein Complex Assem... [GO:0051131] (p=3.30E-04)
PDC	BP	GO:0002089	lens morphogenesis in camera-type eye	16	3	0.11	0.00014	Lens Morphogenesis In Camera-Type Eye [GO:0002089] (p=1.40E-04)
PDE4DIP	BP	GO:0009758	carbohydrate utilization	1	1	0	0.0032	Carbohydrate Utilization [GO:0009758] (p=3.20E-03)
PDE6A	BP	GO:0050953	sensory perception of light stimulus	148	12	1.09	6.8e-10	Sensory Perception Of Light Stimulus [GO:0050953] (p=6.80E-10)
PDE6B	BP	GO:0007601	visual perception	145	4	0.15	1.1e-05	Visual Perception [GO:0007601] (p=1.10E-05)
PDE6C	BP	GO:0007601	visual perception	145	7	0.37	4.9e-08	Visual Perception [GO:0007601] (p=4.90E-08)
PDZD2	BP	GO:0006355	regulation of transcription, DNA-templat...	2231	98	55.54	8e-10	Regulation Of Transcription, Dna-Templat... [GO:0006355] (p=8.00E-10)
PFAS	BP	GO:0021904	dorsal/ventral neural tube patterning	15	2	0.05	0.00089	Dorsal/Ventral Neural Tube Patterning [GO:0021904] (p=8.90E-04)
PFKFB2	BP	GO:0042461	photoreceptor cell development	34	4	0.17	2.2e-05	Photoreceptor Cell Development [GO:0042461] (p=2.20E-05)
PHF12	BP	GO:0006351	transcription, DNA-templated	2344	149	93.55	1.8e-10	Transcription, Dna-Templated [GO:0006351] (p=1.80E-10)
PHLPP2	BP	GO:0007601	visual perception	145	17	4.89	7.3e-06	Visual Perception [GO:0007601] (p=7.30E-06)
PIH1D2	BP	GO:0007601	visual perception	145	4	0.22	6e-05	Visual Perception [GO:0007601] (p=6.00E-05)
PIP4K2C	BP	GO:0040029	regulation of gene expression, epigeneti...	125	4	0.56	0.0023	Regulation Of Gene Expression, Epigeneti... [GO:0040029] (p=2.30E-03)
PITPNM1	BP	GO:0044782	cilium organization	130	6	0.99	0.00047	Cilium Organization [GO:0044782] (p=4.70E-04)
PITPNM3	BP	GO:0042384	cilium assembly	117	14	2.07	1.7e-08	Cilium Assembly [GO:0042384] (p=1.70E-08)
PIWIL1	BP	GO:0007603	phototransduction, visible light	68	5	0.13	1.5e-07	Phototransduction, Visible Light [GO:0007603] (p=1.50E-07)
PLAGL2	BP	GO:0042461	photoreceptor cell development	34	5	0.46	9e-05	Photoreceptor Cell Development [GO:0042461] (p=9.00E-05)
PLEKHB1	BP	GO:0007601	visual perception	145	7	0.24	1.6e-09	Visual Perception [GO:0007601] (p=1.60E-09)
PLEKHF2	BP	GO:1990167	protein K27-linked deubiquitination	1	1	0	0.00077	Protein K27-Linked Deubiquitination [GO:1990167] (p=7.70E-04)
PLS1	BP	GO:0008105	asymmetric protein localization	16	4	0.2	3.8e-05	Asymmetric Protein Localization [GO:0008105] (p=3.80E-05)
PODXL	BP	GO:0006355	regulation of transcription, DNA-templat...	2231	78	44.52	6.1e-08	Regulation Of Transcription, Dna-Templat... [GO:0006355] (p=6.10E-08)
POFUT2	BP	GO:0006355	regulation of transcription, DNA-templat...	2231	18	8.21	0.00037	Regulation Of Transcription, Dna-Templat... [GO:0006355] (p=3.70E-04)
POLR2A	BP	GO:0006355	regulation of transcription, DNA-templat...	2231	21	8.86	2.8e-05	Regulation Of Transcription, Dna-Templat... [GO:0006355] (p=2.80E-05)
POLR3B	BP	GO:0090304	nucleic acid metabolic process	3424	101	74.3	0.00012	Nucleic Acid Metabolic Process [GO:0090304] (p=1.20E-04)
POU2F1	BP	GO:0060060	post-embryonic retina morphogenesis in c...	3	2	0.01	2.1e-05	Post-Embryonic Retina Morphogenesis In C... [GO:0060060] (p=2.10E-05)
PPARA	BP	GO:0006355	regulation of transcription, DNA-templat...	2231	18	7.78	0.00016	Regulation Of Transcription, Dna-Templat... [GO:0006355] (p=1.60E-04)
PPARGC1B	BP	GO:0006189	'de novo' IMP biosynthetic process	5	2	0.04	0.00076	'De Novo' Imp Biosynthetic Process [GO:0006189] (p=7.60E-04)
PPEF2	BP	GO:0048593	camera-type eye morphogenesis	77	3	0.04	3.9e-06	Camera-Type Eye Morphogenesis [GO:0048593] (p=3.90E-06)
PPIP5K1	BP	GO:0006355	regulation of transcription, DNA-templat...	2231	85	39.12	2e-14	Regulation Of Transcription, Dna-Templat... [GO:0006355] (p=2.00E-14)
PPM1B	BP	GO:0010467	gene expression	3578	86	61.35	8.2e-05	Gene Expression [GO:0010467] (p=8.20E-05)
PPP2R2B	BP	GO:0006178	guanine salvage	1	1	0	0.00048	Guanine Salvage [GO:0006178] (p=4.80E-04)
PPP2R5E	BP	GO:0007368	determination of left/right symmetry	58	3	0.26	0.0023	Determination Of Left/Right Symmetry [GO:0007368] (p=2.30E-03)
PROM1	BP	GO:0009583	detection of light stimulus	94	12	0.48	3.1e-14	Detection Of Light Stimulus [GO:0009583] (p=3.10E-14)
PRPF8	BP	GO:2000112	regulation of cellular macromolecule bio...	2482	58	29.33	1.1e-08	Regulation Of Cellular Macromolecule Bio... [GO:2000112] (p=1.10E-08)
PRPH2	BP	GO:0007601	visual perception	145	15	1.81	3e-10	Visual Perception [GO:0007601] (p=3.00E-10)
PSD	BP	GO:0007602	phototransduction	84	2	0.02	0.0002	Phototransduction [GO:0007602] (p=2.00E-04)
PSIP1	BP	GO:0006351	transcription, DNA-templated	2344	59	32.92	8.3e-07	Transcription, Dna-Templated [GO:0006351] (p=8.30E-07)
PTH2R	BP	GO:2000060	positive regulation of protein ubiquitin...	11	2	0.04	0.00054	Positive Regulation Of Protein Ubiquitin... [GO:2000060] (p=5.40E-04)
PTPN13	BP	GO:0060041	retina development in camera-type eye	107	8	0.84	1.8e-06	Retina Development In Camera-Type Eye [GO:0060041] (p=1.80E-06)
PTPRU	BP	GO:0050953	sensory perception of light stimulus	148	23	3.35	2.2e-13	Sensory Perception Of Light Stimulus [GO:0050953] (p=2.20E-13)
QRICH1	BP	GO:0021904	dorsal/ventral neural tube patterning	15	2	0.05	0.00095	Dorsal/Ventral Neural Tube Patterning [GO:0021904] (p=9.50E-04)
R3HCC1	BP	GO:0007601	visual perception	145	3	0.17	0.00054	Visual Perception [GO:0007601] (p=5.40E-04)
RABL2B	BP	GO:1901836	regulation of transcription of nuclear l...	5	2	0.04	0.00064	Regulation Of Transcription Of Nuclear L... [GO:1901836] (p=6.40E-04)
RABL5	BP	GO:0007603	phototransduction, visible light	68	3	0.07	3.2e-05	Phototransduction, Visible Light [GO:0007603] (p=3.20E-05)
RALGPS2	BP	GO:0006355	regulation of transcription, DNA-templat...	2231	99	58.35	7.4e-09	Regulation Of Transcription, Dna-Templat... [GO:0006355] (p=7.40E-09)
RASGRF2	BP	GO:0044767	single-organism developmental process	3224	65	41.23	1.1e-05	Single-Organism Developmental Process [GO:0044767] (p=1.10E-05)
RASSF2	BP	GO:0042384	cilium assembly	117	11	1.63	6.5e-07	Cilium Assembly [GO:0042384] (p=6.50E-07)
RBM5	BP	GO:0006397	mRNA processing	400	33	10.5	4.4e-09	Mrna Processing [GO:0006397] (p=4.40E-09)
RBP3	BP	GO:0007601	visual perception	145	10	0.55	9.8e-11	Visual Perception [GO:0007601] (p=9.80E-11)
RCBTB1	BP	GO:2001141	regulation of RNA biosynthetic process	2264	95	54.83	4e-09	Regulation Of Rna Biosynthetic Process [GO:2001141] (p=4.00E-09)
RCVRN	BP	GO:0007601	visual perception	145	3	0.08	5.3e-05	Visual Perception [GO:0007601] (p=5.30E-05)
RDH12	BP	GO:0001523	retinoid metabolic process	42	3	0.09	9.1e-05	Retinoid Metabolic Process [GO:0001523] (p=9.10E-05)
REEP6	BP	GO:0006049	UDP-N-acetylglucosamine catabolic proces...	1	1	0	0.00058	Udp-N-Acetylglucosamine Catabolic Proces... [GO:0006049] (p=5.80E-04)
RHO	BP	GO:0007601	visual perception	145	4	0.28	0.00015	Visual Perception [GO:0007601] (p=1.50E-04)
RHOT2	BP	GO:0044211	CTP salvage	3	1	0	0.0015	Ctp Salvage [GO:0044211] (p=1.50E-03)
RIC8B	BP	GO:1901838	positive regulation of transcription of ...	2	2	0.03	0.00019	Positive Regulation Of Transcription Of ... [GO:1901838] (p=1.90E-04)
RIMS2	BP	GO:0019219	regulation of nucleobase-containing comp...	2906	19	10.13	0.0016	Regulation Of Nucleobase-Containing Comp... [GO:0019219] (p=1.60E-03)
RNF150	BP	GO:0006355	regulation of transcription, DNA-templat...	2231	31	14.91	1.2e-05	Regulation Of Transcription, Dna-Templat... [GO:0006355] (p=1.20E-05)
RNF170	BP	GO:0001895	retina homeostasis	37	4	0.13	7.6e-06	Retina Homeostasis [GO:0001895] (p=7.60E-06)
RP1	BP	GO:0050953	sensory perception of light stimulus	148	13	2.02	1e-07	Sensory Perception Of Light Stimulus [GO:0050953] (p=1.00E-07)
RP1L1	BP	GO:0042073	intraciliary transport	24	2	0.02	0.00023	Intraciliary Transport [GO:0042073] (p=2.30E-04)
RPGR	BP	GO:0051252	regulation of RNA metabolic process	2335	41	21.26	4.6e-06	Regulation Of Rna Metabolic Process [GO:0051252] (p=4.60E-06)
RPGRIP1	BP	GO:0043010	camera-type eye development	193	8	1.18	2.1e-05	Camera-Type Eye Development [GO:0043010] (p=2.10E-05)
RREB1	BP	GO:0006355	regulation of transcription, DNA-templat...	2231	71	38.9	3.5e-08	Regulation Of Transcription, Dna-Templat... [GO:0006355] (p=3.50E-08)
RRP1B	BP	GO:0003281	ventricular septum development	26	2	0.03	0.00027	Ventricular Septum Development [GO:0003281] (p=2.70E-04)
RS1	BP	GO:0002089	lens morphogenesis in camera-type eye	16	2	0.03	0.00051	Lens Morphogenesis In Camera-Type Eye [GO:0002089] (p=5.10E-04)
RSBN1L	BP	GO:0060338	regulation of type I interferon-mediated...	19	2	0.05	0.001	Regulation Of Type I Interferon-Mediated... [GO:0060338] (p=1.00E-03)
SAMD7	BP	GO:0021956	central nervous system interneuron axono...	1	1	0	0.0012	Central Nervous System Interneuron Axono... [GO:0021956] (p=1.20E-03)
SCAPER	BP	GO:0042461	photoreceptor cell development	34	4	0.21	5.4e-05	Photoreceptor Cell Development [GO:0042461] (p=5.40E-05)
SEC22B	BP	GO:2000112	regulation of cellular macromolecule bio...	2482	9	2.89	0.00028	Regulation Of Cellular Macromolecule Bio... [GO:2000112] (p=2.80E-04)
SEMA3A	BP	GO:0042384	cilium assembly	117	9	2.03	0.00019	Cilium Assembly [GO:0042384] (p=1.90E-04)
SEMA7A	BP	GO:0002089	lens morphogenesis in camera-type eye	16	2	0.03	0.00046	Lens Morphogenesis In Camera-Type Eye [GO:0002089] (p=4.60E-04)
SGIP1	BP	GO:0060271	cilium morphogenesis	145	12	1.77	1.8e-07	Cilium Morphogenesis [GO:0060271] (p=1.80E-07)
SH2D4A	BP	GO:0007601	visual perception	145	7	0.52	6.8e-07	Visual Perception [GO:0007601] (p=6.80E-07)
SH3TC2	BP	GO:0060041	retina development in camera-type eye	107	6	0.38	1.9e-06	Retina Development In Camera-Type Eye [GO:0060041] (p=1.90E-06)
SHROOM2	BP	GO:0044458	motile cilium assembly	6	2	0.01	7.7e-05	Motile Cilium Assembly [GO:0044458] (p=7.70E-05)
SHROOM3	BP	GO:0008105	asymmetric protein localization	16	3	0.19	0.00086	Asymmetric Protein Localization [GO:0008105] (p=8.60E-04)
SIK2	BP	GO:0006355	regulation of transcription, DNA-templat...	2231	45	20.32	1.3e-08	Regulation Of Transcription, Dna-Templat... [GO:0006355] (p=1.30E-08)
SLC16A6	BP	GO:0006355	regulation of transcription, DNA-templat...	2231	47	27.23	3.9e-05	Regulation Of Transcription, Dna-Templat... [GO:0006355] (p=3.90E-05)
SLC17A7	BP	GO:0007601	visual perception	145	10	1.1	1.2e-07	Visual Perception [GO:0007601] (p=1.20E-07)
SLC1A2	BP	GO:0044767	single-organism developmental process	3224	43	27.8	0.00053	Single-Organism Developmental Process [GO:0044767] (p=5.30E-04)
SLC24A1	BP	GO:0007601	visual perception	145	18	1.49	5.2e-15	Visual Perception [GO:0007601] (p=5.20E-15)
SLC25A24	BP	GO:0090304	nucleic acid metabolic process	3424	157	95.86	5.2e-14	Nucleic Acid Metabolic Process [GO:0090304] (p=5.20E-14)
SLC26A2	BP	GO:0034505	tooth mineralization	9	2	0.02	0.00018	Tooth Mineralization [GO:0034505] (p=1.80E-04)
SLC2A11	BP	GO:0033344	cholesterol efflux	21	2	0.03	0.00046	Cholesterol Efflux [GO:0033344] (p=4.60E-04)
SLC40A1	BP	GO:0048513	organ development	1685	28	14.04	0.00015	Organ Development [GO:0048513] (p=1.50E-04)
SLC44A1	BP	GO:0007601	visual perception	145	20	2.61	1.2e-12	Visual Perception [GO:0007601] (p=1.20E-12)
SLC4A7	BP	GO:0019219	regulation of nucleobase-containing comp...	2906	109	69.53	4.2e-08	Regulation Of Nucleobase-Containing Comp... [GO:0019219] (p=4.20E-08)
SLC6A6	BP	GO:0060041	retina development in camera-type eye	107	13	1.92	5.4e-08	Retina Development In Camera-Type Eye [GO:0060041] (p=5.40E-08)
SMC4	BP	GO:0006355	regulation of transcription, DNA-templat...	2231	116	64.19	3.5e-12	Regulation Of Transcription, Dna-Templat... [GO:0006355] (p=3.50E-12)
SMURF2	BP	GO:0051252	regulation of RNA metabolic process	2335	137	85.95	9.9e-10	Regulation Of Rna Metabolic Process [GO:0051252] (p=9.90E-10)
SNRNP200	BP	GO:2001141	regulation of RNA biosynthetic process	2264	150	91.45	1.6e-11	Regulation Of Rna Biosynthetic Process [GO:2001141] (p=1.60E-11)
SPATA6	BP	GO:0006355	regulation of transcription, DNA-templat...	2231	137	83.21	1e-10	Regulation Of Transcription, Dna-Templat... [GO:0006355] (p=1.00E-10)
SPDYE2	BP	GO:0000720	pyrimidine dimer repair by nucleotide-ex...	3	1	0	0.0015	Pyrimidine Dimer Repair By Nucleotide-Ex... [GO:0000720] (p=1.50E-03)
SPTBN5	BP	GO:0033344	cholesterol efflux	21	2	0.02	0.00018	Cholesterol Efflux [GO:0033344] (p=1.80E-04)
SRPK1	BP	GO:0044782	cilium organization	130	15	2.75	9.1e-08	Cilium Organization [GO:0044782] (p=9.10E-08)
SRRM4	BP	GO:0019219	regulation of nucleobase-containing comp...	2906	88	55.46	4.4e-07	Regulation Of Nucleobase-Containing Comp... [GO:0019219] (p=4.40E-07)
SSX2IP	BP	GO:0001654	eye development	222	12	2.86	2.8e-05	Eye Development [GO:0001654] (p=2.80E-05)
STARD7	BP	GO:1902510	regulation of apoptotic DNA fragmentatio...	4	1	0	0.0039	Regulation Of Apoptotic Dna Fragmentatio... [GO:1902510] (p=3.90E-03)
STARD9	BP	GO:0048705	skeletal system morphogenesis	95	4	0.32	0.00028	Skeletal System Morphogenesis [GO:0048705] (p=2.80E-04)
STIM2	BP	GO:0060271	cilium morphogenesis	145	16	2.68	9.6e-09	Cilium Morphogenesis [GO:0060271] (p=9.60E-09)
STK33	BP	GO:0070934	CRD-mediated mRNA stabilization	4	2	0.02	0.00012	Crd-Mediated Mrna Stabilization [GO:0070934] (p=1.20E-04)
SULT1B1	BP	GO:0048791	calcium ion-dependent exocytosis of neur...	3	2	0.01	9.6e-06	Calcium Ion-Dependent Exocytosis Of Neur... [GO:0048791] (p=9.60E-06)
SV2B	BP	GO:0021522	spinal cord motor neuron differentiation	18	2	0.04	0.00084	Spinal Cord Motor Neuron Differentiation [GO:0021522] (p=8.40E-04)
SYNE2	BP	GO:0001654	eye development	222	23	7.14	7.1e-07	Eye Development [GO:0001654] (p=7.10E-07)
TADA2B	BP	GO:0018026	peptidyl-lysine monomethylation	6	2	0.02	0.00013	Peptidyl-Lysine Monomethylation [GO:0018026] (p=1.30E-04)
TAOK3	BP	GO:0006144	purine nucleobase metabolic process	29	4	0.35	0.00038	Purine Nucleobase Metabolic Process [GO:0006144] (p=3.80E-04)
TBC1D32	BP	GO:0046530	photoreceptor cell differentiation	45	5	0.37	3.4e-05	Photoreceptor Cell Differentiation [GO:0046530] (p=3.40E-05)
TCF3	BP	GO:0032799	low-density lipoprotein receptor particl...	7	3	0.09	6.6e-05	Low-Density Lipoprotein Receptor Particl... [GO:0032799] (p=6.60E-05)
TCTN1	BP	GO:0007439	ectodermal digestive tract development	1	1	0	0.0011	Ectodermal Digestive Tract Development [GO:0007439] (p=1.10E-03)
TDRD7	BP	GO:0006649	phospholipid transfer to membrane	1	1	0	0.00068	Phospholipid Transfer To Membrane [GO:0006649] (p=6.80E-04)
TECPR2	BP	GO:0021955	central nervous system neuron axonogenes...	27	2	0.03	0.00043	Central Nervous System Neuron Axonogenes... [GO:0021955] (p=4.30E-04)
TEX261	BP	GO:0007601	visual perception	145	5	0.79	0.0011	Visual Perception [GO:0007601] (p=1.10E-03)
TFPI2	BP	GO:0009416	response to light stimulus	250	6	0.56	1.4e-05	Response To Light Stimulus [GO:0009416] (p=1.40E-05)
THOC2	BP	GO:0051252	regulation of RNA metabolic process	2335	219	124.63	1.3e-20	Regulation Of Rna Metabolic Process [GO:0051252] (p=1.30E-20)
THRB	BP	GO:0060271	cilium morphogenesis	145	8	1.05	9.5e-06	Cilium Morphogenesis [GO:0060271] (p=9.50E-06)
THSD7B	BP	GO:0001654	eye development	222	15	2.75	9.3e-08	Eye Development [GO:0001654] (p=9.30E-08)
TIGD2	BP	GO:0045638	negative regulation of myeloid cell diff...	40	2	0.05	0.0011	Negative Regulation Of Myeloid Cell Diff... [GO:0045638] (p=1.10E-03)
TJP2	BP	GO:0044782	cilium organization	130	12	1.94	5e-07	Cilium Organization [GO:0044782] (p=5.00E-07)
TLK2	BP	GO:0051603	proteolysis involved in cellular protein...	430	17	6.08	0.00012	Proteolysis Involved In Cellular Protein... [GO:0051603] (p=1.20E-04)
TMEM107	BP	GO:2000483	negative regulation of interleukin-8 sec...	2	1	0	0.0035	Negative Regulation Of Interleukin-8 Sec... [GO:2000483] (p=3.50E-03)
TMEM108	BP	GO:0048592	eye morphogenesis	104	6	0.65	4.6e-05	Eye Morphogenesis [GO:0048592] (p=4.60E-05)
TMEM133	BP	GO:0042420	dopamine catabolic process	2	1	0	0.0012	Dopamine Catabolic Process [GO:0042420] (p=1.20E-03)
TMEM136	BP	GO:0071804	cellular potassium ion transport	83	2	0.05	0.00094	Cellular Potassium Ion Transport [GO:0071804] (p=9.40E-04)
TMEM138	BP	GO:0007603	phototransduction, visible light	68	3	0.1	0.00012	Phototransduction, Visible Light [GO:0007603] (p=1.20E-04)
TMEM231	BP	GO:0060400	negative regulation of growth hormone re...	2	1	0	0.00077	Negative Regulation Of Growth Hormone Re... [GO:0060400] (p=7.70E-04)
TMEM237	BP	GO:0007601	visual perception	145	10	1.11	1.4e-07	Visual Perception [GO:0007601] (p=1.40E-07)
TMEM86A	BP	GO:0003281	ventricular septum development	26	2	0.06	0.0014	Ventricular Septum Development [GO:0003281] (p=1.40E-03)
TOB2	BP	GO:0030282	bone mineralization	51	2	0.06	0.0018	Bone Mineralization [GO:0030282] (p=1.80E-03)
TOP2B	BP	GO:0006397	mRNA processing	400	30	8.18	5.6e-10	Mrna Processing [GO:0006397] (p=5.60E-10)
TP53BP2	BP	GO:0050953	sensory perception of light stimulus	148	12	1.78	1.9e-07	Sensory Perception Of Light Stimulus [GO:0050953] (p=1.90E-07)
TPD52	BP	GO:0033210	leptin-mediated signaling pathway	5	2	0.02	0.00015	Leptin-Mediated Signaling Pathway [GO:0033210] (p=1.50E-04)
TPM1	BP	GO:0003017	lymph circulation	1	1	0	0.0037	Lymph Circulation [GO:0003017] (p=3.70E-03)
TRAK1	BP	GO:0035721	intraciliary retrograde transport	7	2	0.01	7.4e-05	Intraciliary Retrograde Transport [GO:0035721] (p=7.40E-05)
TRIM3	BP	GO:0016479	negative regulation of transcription fro...	3	2	0.02	0.00016	Negative Regulation Of Transcription Fro... [GO:0016479] (p=1.60E-04)
TRIM41	BP	GO:0060271	cilium morphogenesis	145	12	2.15	1.5e-06	Cilium Morphogenesis [GO:0060271] (p=1.50E-06)
TRMT13	BP	GO:0090304	nucleic acid metabolic process	3424	148	94.53	2.8e-11	Nucleic Acid Metabolic Process [GO:0090304] (p=2.80E-11)
TRMT44	BP	GO:0006189	'de novo' IMP biosynthetic process	5	2	0.03	0.00027	'De Novo' Imp Biosynthetic Process [GO:0006189] (p=2.70E-04)
TTC13	BP	GO:0003002	regionalization	166	8	1.62	0.00021	Regionalization [GO:0003002] (p=2.10E-04)
TTC30B	BP	GO:0034729	histone H3-K79 methylation	2	1	0	0.0012	Histone H3-K79 Methylation [GO:0034729] (p=1.20E-03)
TTC40	BP	GO:0006355	regulation of transcription, DNA-templat...	2231	39	19.23	2.1e-06	Regulation Of Transcription, Dna-Templat... [GO:0006355] (p=2.10E-06)
TTLL5	BP	GO:0050953	sensory perception of light stimulus	148	12	2.87	2.9e-05	Sensory Perception Of Light Stimulus [GO:0050953] (p=2.90E-05)
UBE2Q2	BP	GO:0001654	eye development	222	13	2.19	2.6e-07	Eye Development [GO:0001654] (p=2.60E-07)
UBN1	BP	GO:0006355	regulation of transcription, DNA-templat...	2231	187	115.41	1.8e-13	Regulation Of Transcription, Dna-Templat... [GO:0006355] (p=1.80E-13)
UNC119	BP	GO:0007603	phototransduction, visible light	68	4	0.15	1.4e-05	Phototransduction, Visible Light [GO:0007603] (p=1.40E-05)
USP10	BP	GO:0042384	cilium assembly	117	9	1.5	1.8e-05	Cilium Assembly [GO:0042384] (p=1.80E-05)
USP15	BP	GO:0051252	regulation of RNA metabolic process	2335	68	40.26	1.7e-06	Regulation Of Rna Metabolic Process [GO:0051252] (p=1.70E-06)
USP2	BP	GO:1900186	negative regulation of clathrin-mediated...	1	1	0	0.00048	Negative Regulation Of Clathrin-Mediated... [GO:1900186] (p=4.80E-04)
USP30	BP	GO:0060271	cilium morphogenesis	145	16	3.51	4.1e-07	Cilium Morphogenesis [GO:0060271] (p=4.10E-07)
VEZF1	BP	GO:0006355	regulation of transcription, DNA-templat...	2231	87	55.76	3.7e-06	Regulation Of Transcription, Dna-Templat... [GO:0006355] (p=3.70E-06)
VIPR1	BP	GO:0009583	detection of light stimulus	94	6	0.24	9.6e-08	Detection Of Light Stimulus [GO:0009583] (p=9.60E-08)
VPS36	BP	GO:0006355	regulation of transcription, DNA-templat...	2231	105	59.87	3e-10	Regulation Of Transcription, Dna-Templat... [GO:0006355] (p=3.00E-10)
VPS37A	BP	GO:0051252	regulation of RNA metabolic process	2335	64	34.83	9.9e-08	Regulation Of Rna Metabolic Process [GO:0051252] (p=9.90E-08)
VRK3	BP	GO:0042384	cilium assembly	117	9	0.9	2.4e-07	Cilium Assembly [GO:0042384] (p=2.40E-07)
WDR20	BP	GO:0006355	regulation of transcription, DNA-templat...	2231	100	58.35	3.4e-09	Regulation Of Transcription, Dna-Templat... [GO:0006355] (p=3.40E-09)
WDR31	BP	GO:0008594	photoreceptor cell morphogenesis	2	2	0.01	4.3e-05	Photoreceptor Cell Morphogenesis [GO:0008594] (p=4.30E-05)
WDR62	BP	GO:0007399	nervous system development	1373	4	0.67	0.0014	Nervous System Development [GO:0007399] (p=1.40E-03)
WDR76	BP	GO:0016070	RNA metabolic process	3048	73	49.01	4.9e-05	Rna Metabolic Process [GO:0016070] (p=4.90E-05)
WDR90	BP	GO:0001840	neural plate development	8	2	0.02	0.00016	Neural Plate Development [GO:0001840] (p=1.60E-04)
WDTC1	BP	GO:0002089	lens morphogenesis in camera-type eye	16	4	0.2	4e-05	Lens Morphogenesis In Camera-Type Eye [GO:0002089] (p=4.00E-05)
WHSC1	BP	GO:0006996	organelle organization	2125	155	96.75	8.6e-11	Organelle Organization [GO:0006996] (p=8.60E-11)
WLS	BP	GO:0009583	detection of light stimulus	94	6	0.56	2e-05	Detection Of Light Stimulus [GO:0009583] (p=2.00E-05)
XIAP	BP	GO:0006355	regulation of transcription, DNA-templat...	2231	91	51.65	3.5e-09	Regulation Of Transcription, Dna-Templat... [GO:0006355] (p=3.50E-09)
XPC	BP	GO:0060271	cilium morphogenesis	145	5	0.69	0.00059	Cilium Morphogenesis [GO:0060271] (p=5.90E-04)
XYLT1	BP	GO:0001654	eye development	222	15	3.16	5.8e-07	Eye Development [GO:0001654] (p=5.80E-07)
YBX1	BP	GO:0050953	sensory perception of light stimulus	148	8	0.66	2.4e-07	Sensory Perception Of Light Stimulus [GO:0050953] (p=2.40E-07)
YOD1	BP	GO:0006355	regulation of transcription, DNA-templat...	2231	34	12.32	5e-10	Regulation Of Transcription, Dna-Templat... [GO:0006355] (p=5.00E-10)
YPEL2	BP	GO:0006355	regulation of transcription, DNA-templat...	2231	29	14.26	3.9e-05	Regulation Of Transcription, Dna-Templat... [GO:0006355] (p=3.90E-05)
ZBED3	BP	GO:0048592	eye morphogenesis	104	9	1.09	1.3e-06	Eye Morphogenesis [GO:0048592] (p=1.30E-06)
ZBTB24	BP	GO:0060343	trabecula formation	13	2	0.02	0.00017	Trabecula Formation [GO:0060343] (p=1.70E-04)
ZBTB34	BP	GO:0006355	regulation of transcription, DNA-templat...	2231	41	16.43	6.2e-10	Regulation Of Transcription, Dna-Templat... [GO:0006355] (p=6.20E-10)
ZDHHC2	BP	GO:0006355	regulation of transcription, DNA-templat...	2231	97	62.67	1.6e-06	Regulation Of Transcription, Dna-Templat... [GO:0006355] (p=1.60E-06)
ZDHHC5	BP	GO:0007006	mitochondrial membrane organization	75	4	0.51	0.0016	Mitochondrial Membrane Organization [GO:0007006] (p=1.60E-03)
ZNF19	BP	GO:0060271	cilium morphogenesis	145	7	0.8	1.4e-05	Cilium Morphogenesis [GO:0060271] (p=1.40E-05)
ZNF30	BP	GO:0030263	apoptotic chromosome condensation	3	1	0	0.002	Apoptotic Chromosome Condensation [GO:0030263] (p=2.00E-03)
ZNF326	BP	GO:0060271	cilium morphogenesis	145	11	1.53	3.4e-07	Cilium Morphogenesis [GO:0060271] (p=3.40E-07)
ZNF396	BP	GO:0007224	smoothened signaling pathway	79	4	0.23	7.5e-05	Smoothened Signaling Pathway [GO:0007224] (p=7.50E-05)
ZNF491	BP	GO:0006355	regulation of transcription, DNA-templat...	2231	38	16.43	4.1e-08	Regulation Of Transcription, Dna-Templat... [GO:0006355] (p=4.10E-08)
ZNF639	BP	GO:0090304	nucleic acid metabolic process	3424	78	49.09	6.4e-07	Nucleic Acid Metabolic Process [GO:0090304] (p=6.40E-07)
ZNF687	BP	GO:0060271	cilium morphogenesis	145	13	2.57	1.7e-06	Cilium Morphogenesis [GO:0060271] (p=1.70E-06)
	BP	GO:0009886	post-embryonic morphogenesis	9	2	0.02	0.00011	Post-Embryonic Morphogenesis [GO:0009886] (p=1.10E-04)
	BP	GO:1902035	positive regulation of hematopoietic ste...	1	1	0	0.00039	Positive Regulation Of Hematopoietic Ste... [GO:1902035] (p=3.90E-04)

## Sheet: Sheet2
MARCH1	CC	GO:0072372	primary cilium	115	7	0.79	1.4e-05	Primary Cilium [GO:0072372] (p=1.40E-05)
ABCG1	CC	GO:0031465	Cul4B-RING E3 ubiquitin ligase complex	3	1	0	0.0039	Cul4B-Ring E3 Ubiquitin Ligase Complex [GO:0031465] (p=3.90E-03)
ABCG4	CC	GO:0005929	cilium	280	7	1.36	0.00039	Cilium [GO:0005929] (p=3.90E-04)
ABHD17B	CC	GO:0005929	cilium	280	16	2.88	2.5e-08	Cilium [GO:0005929] (p=2.50E-08)
ABHD17C	CC	GO:0008287	protein serine/threonine phosphatase com...	41	2	0.11	0.0049	Protein Serine/Threonine Phosphatase Com... [GO:0008287] (p=4.90E-03)
ACSL6	CC	GO:0044441	ciliary part	177	7	1.53	0.00084	Ciliary Part [GO:0044441] (p=8.40E-04)
ADAL	CC	GO:0005770	late endosome	149	3	0.36	0.0052	Late Endosome [GO:0005770] (p=5.20E-03)
ADAM19	CC	GO:0036064	ciliary basal body	62	6	0.68	5.6e-05	Ciliary Basal Body [GO:0036064] (p=5.60E-05)
ADCY1	CC	GO:0005634	nucleus	4708	37	26.41	0.0046	Nucleus [GO:0005634] (p=4.60E-03)
ADD1	CC	GO:0005929	cilium	280	21	4.09	6.9e-10	Cilium [GO:0005929] (p=6.90E-10)
ADIPOR1	CC	GO:0034464	BBSome	11	3	0.11	0.00015	Bbsome [GO:0034464] (p=1.50E-04)
AFF1	CC	GO:0005634	nucleus	4708	84	61.05	6.7e-05	Nucleus [GO:0005634] (p=6.70E-05)
AGBL5	CC	GO:0005929	cilium	280	34	8.63	5.8e-12	Cilium [GO:0005929] (p=5.80E-12)
AGPAT3	CC	GO:0001750	photoreceptor outer segment	54	4	0.21	5.8e-05	Photoreceptor Outer Segment [GO:0001750] (p=5.80E-05)
AIPL1	CC	GO:0031513	nonmotile primary cilium	96	7	0.37	7e-08	Nonmotile Primary Cilium [GO:0031513] (p=7.00E-08)
AKAP1	CC	GO:0044441	ciliary part	177	9	2.41	0.00069	Ciliary Part [GO:0044441] (p=6.90E-04)
AKAP9	CC	GO:0005634	nucleus	4708	154	120.36	2.7e-05	Nucleus [GO:0005634] (p=2.70E-05)
AMMECR1	CC	GO:0005929	cilium	280	26	5.72	9.1e-11	Cilium [GO:0005929] (p=9.10E-11)
ANKRD18A	CC	GO:0072372	primary cilium	115	3	0.45	0.01	Primary Cilium [GO:0072372] (p=1.00E-02)
ANKRD42	CC	GO:0044441	ciliary part	177	13	3.43	4e-05	Ciliary Part [GO:0044441] (p=4.00E-05)
ANO2	CC	GO:0001750	photoreceptor outer segment	54	13	0.45	3.4e-16	Photoreceptor Outer Segment [GO:0001750] (p=3.40E-16)
ANP32E	CC	GO:0043229	intracellular organelle	8116	94	79.11	0.00026	Intracellular Organelle [GO:0043229] (p=2.60E-04)
AP1B1	CC	GO:0016581	NuRD complex	16	2	0.11	0.0049	Nurd Complex [GO:0016581] (p=4.90E-03)
AP1G1	CC	GO:0005634	nucleus	4708	31	20.78	0.0024	Nucleus [GO:0005634] (p=2.40E-03)
ARFGEF1	CC	GO:0005929	cilium	280	39	12.49	1.9e-10	Cilium [GO:0005929] (p=1.90E-10)
ARHGAP26	CC	GO:0005929	cilium	280	8	2.06	0.001	Cilium [GO:0005929] (p=1.00E-03)
ARHGAP39	CC	GO:0061474	phagolysosome membrane	1	1	0	0.0019	Phagolysosome Membrane [GO:0061474] (p=1.90E-03)
ARID3B	CC	GO:0032391	photoreceptor connecting cilium	23	2	0.04	0.00072	Photoreceptor Connecting Cilium [GO:0032391] (p=7.20E-04)
ARIH2	CC	GO:0061574	ASAP complex	3	1	0	0.005	Asap Complex [GO:0061574] (p=5.00E-03)
ARL3	CC	GO:0045261	proton-transporting ATP synthase complex...	6	1	0	0.0033	Proton-Transporting Atp Synthase Complex... [GO:0045261] (p=3.30E-03)
ASB8	CC	GO:0061474	phagolysosome membrane	1	1	0	0.0015	Phagolysosome Membrane [GO:0061474] (p=1.50E-03)
ASXL1	CC	GO:0043226	organelle	8684	110	96.63	0.00077	Organelle [GO:0043226] (p=7.70E-04)
ATP11B	CC	GO:0005634	nucleus	4708	393	277.53	2.7e-21	Nucleus [GO:0005634] (p=2.70E-21)
ATP8A1	CC	GO:0005634	nucleus	4708	111	83.56	4.3e-05	Nucleus [GO:0005634] (p=4.30E-05)
BACE1	CC	GO:0005634	nucleus	4708	59	44.59	0.0029	Nucleus [GO:0005634] (p=2.90E-03)
BBS12	CC	GO:0005955	calcineurin complex	3	1	0	0.0019	Calcineurin Complex [GO:0005955] (p=1.90E-03)
BBS4	CC	GO:0005929	cilium	280	10	2.06	3.7e-05	Cilium [GO:0005929] (p=3.70E-05)
BBS5	CC	GO:0035327	transcriptionally active chromatin	16	2	0.11	0.0052	Transcriptionally Active Chromatin [GO:0035327] (p=5.20E-03)
BBS9	CC	GO:0031253	cell projection membrane	174	6	1.17	0.0011	Cell Projection Membrane [GO:0031253] (p=1.10E-03)
BCL2L11	CC	GO:0034399	nuclear periphery	93	4	0.89	0.012	Nuclear Periphery [GO:0034399] (p=1.20E-02)
BEND7	CC	GO:0017053	transcriptional repressor complex	56	4	0.47	0.0013	Transcriptional Repressor Complex [GO:0017053] (p=1.30E-03)
BRD4	CC	GO:0031981	nuclear lumen	1815	44	22.03	2e-06	Nuclear Lumen [GO:0031981] (p=2.00E-06)
BTD	CC	GO:0005955	calcineurin complex	3	1	0	0.0041	Calcineurin Complex [GO:0005955] (p=4.10E-03)
C10orf95	CC	GO:0097381	photoreceptor disc membrane	14	3	0.02	4.8e-07	Photoreceptor Disc Membrane [GO:0097381] (p=4.80E-07)
C17orf80	CC	GO:0044441	ciliary part	177	10	2.41	0.00015	Ciliary Part [GO:0044441] (p=1.50E-04)
C18orf8	CC	GO:0031464	Cul4A-RING E3 ubiquitin ligase complex	7	2	0.02	0.0002	Cul4A-Ring E3 Ubiquitin Ligase Complex [GO:0031464] (p=2.00E-04)
C20orf112	CC	GO:0019012	virion	1	1	0	0.0018	Virion [GO:0019012] (p=1.80E-03)
C2CD2L	CC	GO:0061474	phagolysosome membrane	1	1	0	0.0017	Phagolysosome Membrane [GO:0061474] (p=1.70E-03)
C2orf71	CC	GO:0005955	calcineurin complex	3	1	0	0.0019	Calcineurin Complex [GO:0005955] (p=1.90E-03)
C4orf21	CC	GO:0044424	intracellular part	9171	68	59.04	0.00063	Intracellular Part [GO:0044424] (p=6.30E-04)
C4orf46	CC	GO:0005955	calcineurin complex	3	1	0	0.0019	Calcineurin Complex [GO:0005955] (p=1.90E-03)
C7orf63	CC	GO:0005634	nucleus	4708	310	222.11	1e-15	Nucleus [GO:0005634] (p=1.00E-15)
CABLES1	CC	GO:0044425	membrane part	3581	5	1.65	0.0039	Membrane Part [GO:0044425] (p=3.90E-03)
CABP4	CC	GO:0072372	primary cilium	115	5	0.41	5.2e-05	Primary Cilium [GO:0072372] (p=5.20E-05)
CACNA2D4	CC	GO:0005929	cilium	280	16	3.53	4.4e-07	Cilium [GO:0005929] (p=4.40E-07)
CACNB2	CC	GO:0044441	ciliary part	177	10	2.08	4.4e-05	Ciliary Part [GO:0044441] (p=4.40E-05)
CADM1	CC	GO:0005634	nucleus	4708	73	51.52	5.2e-05	Nucleus [GO:0005634] (p=5.20E-05)
CADM2	CC	GO:0005930	axoneme	46	3	0.08	7.7e-05	Axoneme [GO:0005930] (p=7.70E-05)
CALCOCO2	CC	GO:0036064	ciliary basal body	62	10	1.84	1.3e-05	Ciliary Basal Body [GO:0036064] (p=1.30E-05)
CAMK1D	CC	GO:0030990	intraciliary transport particle	28	2	0.07	0.0025	Intraciliary Transport Particle [GO:0030990] (p=2.50E-03)
CAMSAP1	CC	GO:0005929	cilium	280	20	5.66	9.7e-07	Cilium [GO:0005929] (p=9.70E-07)
CASP2	CC	GO:0005929	cilium	280	33	8.65	3e-11	Cilium [GO:0005929] (p=3.00E-11)
CASQ1	CC	GO:0060170	ciliary membrane	47	3	0.03	1.5e-06	Ciliary Membrane [GO:0060170] (p=1.50E-06)
CASZ1	CC	GO:0005929	cilium	280	12	4.17	0.00097	Cilium [GO:0005929] (p=9.70E-04)
CATSPER2	CC	GO:0034464	BBSome	11	1	0.02	0.018	Bbsome [GO:0034464] (p=1.80E-02)
CC2D2A	CC	GO:0060170	ciliary membrane	47	7	0.32	2.8e-08	Ciliary Membrane [GO:0060170] (p=2.80E-08)
CCDC108	CC	GO:0005955	calcineurin complex	3	1	0	0.005	Calcineurin Complex [GO:0005955] (p=5.00E-03)
CCDC113	CC	GO:0005929	cilium	280	19	4.3	5.5e-08	Cilium [GO:0005929] (p=5.50E-08)
CCDC146	CC	GO:0005929	cilium	280	14	2.32	6.4e-08	Cilium [GO:0005929] (p=6.40E-08)
CCDC176	CC	GO:0005929	cilium	280	32	7.96	1.5e-11	Cilium [GO:0005929] (p=1.50E-11)
CDH12	CC	GO:0044441	ciliary part	177	5	0.47	9.3e-05	Ciliary Part [GO:0044441] (p=9.30E-05)
CDHR1	CC	GO:0005929	cilium	280	9	1.26	3.6e-06	Cilium [GO:0005929] (p=3.60E-06)
CDK20	CC	GO:0005634	nucleus	4708	126	93.95	7.1e-06	Nucleus [GO:0005634] (p=7.10E-06)
CDR2	CC	GO:0005929	cilium	280	16	2.99	4.2e-08	Cilium [GO:0005929] (p=4.20E-08)
CEP104	CC	GO:0005634	nucleus	4708	225	172.32	4.4e-08	Nucleus [GO:0005634] (p=4.40E-08)
CEP112	CC	GO:0034464	BBSome	11	2	0.05	0.001	Bbsome [GO:0034464] (p=1.00E-03)
CEP78	CC	GO:0044441	ciliary part	177	8	2.03	0.00098	Ciliary Part [GO:0044441] (p=9.80E-04)
CEP85	CC	GO:0005929	cilium	280	19	5.48	2.4e-06	Cilium [GO:0005929] (p=2.40E-06)
CEP89	CC	GO:0005929	cilium	280	16	6.44	0.00075	Cilium [GO:0005929] (p=7.50E-04)
CERKL	CC	GO:0030992	intraciliary transport particle B	17	2	0.05	0.0013	Intraciliary Transport Particle B [GO:0030992] (p=1.30E-03)
CHD7	CC	GO:0005634	nucleus	4708	81	60.61	0.00034	Nucleus [GO:0005634] (p=3.40E-04)
CITED2	CC	GO:0044441	ciliary part	177	5	0.96	0.0027	Ciliary Part [GO:0044441] (p=2.70E-03)
CLASP1	CC	GO:0005815	microtubule organizing center	439	34	11.79	2.4e-08	Microtubule Organizing Center [GO:0005815] (p=2.40E-08)
CLEC16A	CC	GO:0005654	nucleoplasm	1255	78	40.97	9.4e-09	Nucleoplasm [GO:0005654] (p=9.40E-09)
CLIC4	CC	GO:0005634	nucleus	4708	49	30.74	1e-05	Nucleus [GO:0005634] (p=1.00E-05)
CLUL1	CC	GO:0060342	photoreceptor inner segment membrane	2	2	0	1.8e-06	Photoreceptor Inner Segment Membrane [GO:0060342] (p=1.80E-06)
CNKSR2	CC	GO:0005929	cilium	280	12	1.73	1.1e-07	Cilium [GO:0005929] (p=1.10E-07)
COG1	CC	GO:0016604	nuclear body	292	10	3.03	0.00091	Nuclear Body [GO:0016604] (p=9.10E-04)
CPE	CC	GO:0005929	cilium	280	6	1.31	0.0019	Cilium [GO:0005929] (p=1.90E-03)
CPLX4	CC	GO:0061474	phagolysosome membrane	1	1	0	0.0019	Phagolysosome Membrane [GO:0061474] (p=1.90E-03)
CPT1A	CC	GO:0005929	cilium	280	21	4.48	3.7e-09	Cilium [GO:0005929] (p=3.70E-09)
CPT2	CC	GO:0005955	calcineurin complex	3	1	0	0.0044	Calcineurin Complex [GO:0005955] (p=4.40E-03)
CRB2	CC	GO:0005929	cilium	280	10	1.88	1.6e-05	Cilium [GO:0005929] (p=1.60E-05)
CRIM1	CC	GO:0005634	nucleus	4708	149	115.6	2.1e-05	Nucleus [GO:0005634] (p=2.10E-05)
CROCCP3	CC	GO:0042995	cell projection	1115	24	8.82	3.4e-06	Cell Projection [GO:0042995] (p=3.40E-06)
CROT	CC	GO:0005929	cilium	280	32	7.98	1.6e-11	Cilium [GO:0005929] (p=1.60E-11)
CSTF1	CC	GO:0034464	BBSome	11	5	0.16	2.6e-07	Bbsome [GO:0034464] (p=2.60E-07)
CTBP2	CC	GO:0036038	TCTN-B9D complex	13	2	0.06	0.0018	Tctn-B9D Complex [GO:0036038] (p=1.80E-03)
CTBS	CC	GO:0005634	nucleus	4708	194	142.01	3.4e-09	Nucleus [GO:0005634] (p=3.40E-09)
CUEDC1	CC	GO:0060170	ciliary membrane	47	2	0.02	0.00018	Ciliary Membrane [GO:0060170] (p=1.80E-04)
CYTH1	CC	GO:0034464	BBSome	11	5	0.21	9.1e-07	Bbsome [GO:0034464] (p=9.10E-07)
DCAF8	CC	GO:0044441	ciliary part	177	14	4	4.8e-05	Ciliary Part [GO:0044441] (p=4.80E-05)
DDB1	CC	GO:0005929	cilium	280	9	1.47	1.3e-05	Cilium [GO:0005929] (p=1.30E-05)
DDC	CC	GO:0097381	photoreceptor disc membrane	14	3	0.01	9.5e-08	Photoreceptor Disc Membrane [GO:0097381] (p=9.50E-08)
DDX19A	CC	GO:0043229	intracellular organelle	8116	127	105.24	3.1e-06	Intracellular Organelle [GO:0043229] (p=3.10E-06)
DFFB	CC	GO:0061474	phagolysosome membrane	1	1	0	0.0012	Phagolysosome Membrane [GO:0061474] (p=1.20E-03)
DGKD	CC	GO:0031981	nuclear lumen	1815	55	29.88	2.1e-06	Nuclear Lumen [GO:0031981] (p=2.10E-06)
DHDDS	CC	GO:0005929	cilium	280	12	2.39	4.4e-06	Cilium [GO:0005929] (p=4.40E-06)
DHX16	CC	GO:0005955	calcineurin complex	3	1	0	0.0019	Calcineurin Complex [GO:0005955] (p=1.90E-03)
DIAPH1	CC	GO:0005929	cilium	280	19	4.43	8.8e-08	Cilium [GO:0005929] (p=8.80E-08)
DIMT1	CC	GO:0044441	ciliary part	177	21	3.76	1.5e-10	Ciliary Part [GO:0044441] (p=1.50E-10)
DISC1	CC	GO:0044441	ciliary part	177	6	0.88	0.00023	Ciliary Part [GO:0044441] (p=2.30E-04)
DNAH7	CC	GO:0005929	cilium	280	9	0.98	3.7e-07	Cilium [GO:0005929] (p=3.70E-07)
DNAH9	CC	GO:0005929	cilium	280	5	0.54	0.00016	Cilium [GO:0005929] (p=1.60E-04)
DNALI1	CC	GO:0031465	Cul4B-RING E3 ubiquitin ligase complex	3	1	0.01	0.0094	Cul4B-Ring E3 Ubiquitin Ligase Complex [GO:0031465] (p=9.40E-03)
DNMBP	CC	GO:0005929	cilium	280	38	9.01	3.4e-14	Cilium [GO:0005929] (p=3.40E-14)
DPYSL3	CC	GO:0001750	photoreceptor outer segment	54	7	0.34	4.2e-08	Photoreceptor Outer Segment [GO:0001750] (p=4.20E-08)
DSCAML1	CC	GO:0005634	nucleus	4708	32	21.22	0.0015	Nucleus [GO:0005634] (p=1.50E-03)
DSP	CC	GO:0005929	cilium	280	25	6.98	3e-08	Cilium [GO:0005929] (p=3.00E-08)
DUSP10	CC	GO:0061474	phagolysosome membrane	1	1	0	0.005	Phagolysosome Membrane [GO:0061474] (p=5.00E-03)
DVL3	CC	GO:0043226	organelle	8684	135	115	2.4e-06	Organelle [GO:0043226] (p=2.40E-06)
DYNC2H1	CC	GO:0005958	DNA-dependent protein kinase-DNA ligase ...	4	1	0.02	0.016	Dna-Dependent Protein Kinase-Dna Ligase ... [GO:0005958] (p=1.60E-02)
DZIP1L	CC	GO:0019012	virion	1	1	0	0.0025	Virion [GO:0019012] (p=2.50E-03)
EFHC1	CC	GO:0005929	cilium	280	19	6	9e-06	Cilium [GO:0005929] (p=9.00E-06)
ELOVL2	CC	GO:0005958	DNA-dependent protein kinase-DNA ligase ...	4	1	0.01	0.0051	Dna-Dependent Protein Kinase-Dna Ligase ... [GO:0005958] (p=5.10E-03)
ELOVL4	CC	GO:0031513	nonmotile primary cilium	96	6	0.39	2.2e-06	Nonmotile Primary Cilium [GO:0031513] (p=2.20E-06)
EMC1	CC	GO:0005929	cilium	280	9	1.31	5.2e-06	Cilium [GO:0005929] (p=5.20E-06)
EPB41	CC	GO:0060170	ciliary membrane	47	5	0.37	3.3e-05	Ciliary Membrane [GO:0060170] (p=3.30E-05)
EPB41L2	CC	GO:0005929	cilium	280	42	11.2	8e-14	Cilium [GO:0005929] (p=8.00E-14)
EPS8	CC	GO:0005929	cilium	280	18	4.22	2.1e-07	Cilium [GO:0005929] (p=2.10E-07)
ERCC1	CC	GO:0005654	nucleoplasm	1255	29	10.04	6e-08	Nucleoplasm [GO:0005654] (p=6.00E-08)
ESRRB	CC	GO:0060342	photoreceptor inner segment membrane	2	2	0.01	1.3e-05	Photoreceptor Inner Segment Membrane [GO:0060342] (p=1.30E-05)
EXOC6	CC	GO:0060342	photoreceptor inner segment membrane	2	2	0	2e-06	Photoreceptor Inner Segment Membrane [GO:0060342] (p=2.00E-06)
EXOC8	CC	GO:0034399	nuclear periphery	93	5	0.68	0.00056	Nuclear Periphery [GO:0034399] (p=5.60E-04)
EXOSC10	CC	GO:0005954	calcium- and calmodulin-dependent protei...	3	1	0	0.0039	Calcium- And Calmodulin-Dependent Protei... [GO:0005954] (p=3.90E-03)
EYS	CC	GO:0042383	sarcolemma	71	2	0.05	0.0011	Sarcolemma [GO:0042383] (p=1.10E-03)
EZH1	CC	GO:0060170	ciliary membrane	47	3	0.1	0.00014	Ciliary Membrane [GO:0060170] (p=1.40E-04)
FAIM	CC	GO:0031464	Cul4A-RING E3 ubiquitin ligase complex	7	2	0.01	2.3e-05	Cul4A-Ring E3 Ubiquitin Ligase Complex [GO:0031464] (p=2.30E-05)
FAM161A	CC	GO:0005929	cilium	280	6	1.08	0.00066	Cilium [GO:0005929] (p=6.60E-04)
FAM171A2	CC	GO:0032541	cortical endoplasmic reticulum	2	1	0	0.0013	Cortical Endoplasmic Reticulum [GO:0032541] (p=1.30E-03)
FAM185A	CC	GO:0005958	DNA-dependent protein kinase-DNA ligase ...	4	1	0	0.0018	Dna-Dependent Protein Kinase-Dna Ligase ... [GO:0005958] (p=1.80E-03)
FAM222A	CC	GO:0033010	paranodal junction	3	1	0	0.0047	Paranodal Junction [GO:0033010] (p=4.70E-03)
FBXO22	CC	GO:0005930	axoneme	46	4	0.32	0.00027	Axoneme [GO:0005930] (p=2.70E-04)
FHOD3	CC	GO:0044441	ciliary part	177	8	1.48	0.00011	Ciliary Part [GO:0044441] (p=1.10E-04)
FNTA	CC	GO:0005784	Sec61 translocon complex	3	1	0.01	0.0069	Sec61 Translocon Complex [GO:0005784] (p=6.90E-03)
FRMD4B	CC	GO:0005929	cilium	280	27	5.23	1.9e-12	Cilium [GO:0005929] (p=1.90E-12)
FRYL	CC	GO:0005929	cilium	280	43	13.36	7.3e-12	Cilium [GO:0005929] (p=7.30E-12)
FSD1L	CC	GO:0005929	cilium	280	20	5.18	2.3e-07	Cilium [GO:0005929] (p=2.30E-07)
FYCO1	CC	GO:0044441	ciliary part	177	12	3.22	9.3e-05	Ciliary Part [GO:0044441] (p=9.30E-05)
GALNT2	CC	GO:0045202	synapse	436	8	2.29	0.0018	Synapse [GO:0045202] (p=1.80E-03)
GATAD2A	CC	GO:0036038	TCTN-B9D complex	13	3	0.04	1e-05	Tctn-B9D Complex [GO:0036038] (p=1.00E-05)
GBF1	CC	GO:0005929	cilium	280	45	11.46	1.6e-15	Cilium [GO:0005929] (p=1.60E-15)
GLB1L2	CC	GO:0042622	photoreceptor outer segment membrane	14	1	0.01	0.0077	Photoreceptor Outer Segment Membrane [GO:0042622] (p=7.70E-03)
GNAT1	CC	GO:0031513	nonmotile primary cilium	96	6	0.38	1.9e-06	Nonmotile Primary Cilium [GO:0031513] (p=1.90E-06)
GNB1	CC	GO:0001750	photoreceptor outer segment	54	12	0.57	2.3e-13	Photoreceptor Outer Segment [GO:0001750] (p=2.30E-13)
GNG12	CC	GO:0005929	cilium	280	8	1.49	0.00011	Cilium [GO:0005929] (p=1.10E-04)
GNGT1	CC	GO:0060342	photoreceptor inner segment membrane	2	1	0	0.00074	Photoreceptor Inner Segment Membrane [GO:0060342] (p=7.40E-04)
GON4L	CC	GO:0005634	nucleus	4708	411	299.61	1.1e-18	Nucleus [GO:0005634] (p=1.10E-18)
GORASP2	CC	GO:0005654	nucleoplasm	1255	90	43.16	3.7e-12	Nucleoplasm [GO:0005654] (p=3.70E-12)
GPR137B	CC	GO:0005929	cilium	280	37	8.7	5.9e-14	Cilium [GO:0005929] (p=5.90E-14)
GPR160	CC	GO:0031513	nonmotile primary cilium	96	3	0.19	0.00079	Nonmotile Primary Cilium [GO:0031513] (p=7.90E-04)
GRIPAP1	CC	GO:0005929	cilium	280	25	8.47	1.2e-06	Cilium [GO:0005929] (p=1.20E-06)
GSKIP	CC	GO:0097381	photoreceptor disc membrane	14	6	0.08	8.6e-11	Photoreceptor Disc Membrane [GO:0097381] (p=8.60E-11)
GTF3C1	CC	GO:0000790	nuclear chromatin	170	15	4.38	3.2e-05	Nuclear Chromatin [GO:0000790] (p=3.20E-05)
GTPBP1	CC	GO:0016607	nuclear speck	161	11	2.13	9.1e-06	Nuclear Speck [GO:0016607] (p=9.10E-06)
GTPBP2	CC	GO:0043226	organelle	8684	67	55.1	2.9e-05	Organelle [GO:0043226] (p=2.90E-05)
GUCA1A	CC	GO:0001917	photoreceptor inner segment	25	5	0.12	1.1e-07	Photoreceptor Inner Segment [GO:0001917] (p=1.10E-07)
GUCA1B	CC	GO:0005929	cilium	280	14	2.7	4.6e-07	Cilium [GO:0005929] (p=4.60E-07)
H2AFY	CC	GO:0005681	spliceosomal complex	149	11	2.06	6.4e-06	Spliceosomal Complex [GO:0005681] (p=6.40E-06)
HCN1	CC	GO:0005930	axoneme	46	3	0.29	0.0029	Axoneme [GO:0005930] (p=2.90E-03)
HEG1	CC	GO:0005930	axoneme	46	3	0.14	0.00032	Axoneme [GO:0005930] (p=3.20E-04)
HEYL	CC	GO:0005634	nucleus	4708	68	52.39	0.0028	Nucleus [GO:0005634] (p=2.80E-03)
HKR1	CC	GO:0061474	phagolysosome membrane	1	1	0	0.001	Phagolysosome Membrane [GO:0061474] (p=1.00E-03)
HNRNPF	CC	GO:0032444	activin responsive factor complex	2	1	0.01	0.012	Activin Responsive Factor Complex [GO:0032444] (p=1.20E-02)
HNRNPUL1	CC	GO:0005654	nucleoplasm	1255	84	40.63	3.2e-11	Nucleoplasm [GO:0005654] (p=3.20E-11)
HPS4	CC	GO:0031981	nuclear lumen	1815	128	72.11	6.4e-12	Nuclear Lumen [GO:0031981] (p=6.40E-12)
HS3ST3B1	CC	GO:0005929	cilium	280	10	2.37	0.00012	Cilium [GO:0005929] (p=1.20E-04)
HS6ST1	CC	GO:0016507	mitochondrial fatty acid beta-oxidation ...	2	1	0.01	0.0061	Mitochondrial Fatty Acid Beta-Oxidation ... [GO:0016507] (p=6.10E-03)
HSPA4	CC	GO:0061474	phagolysosome membrane	1	1	0	0.0022	Phagolysosome Membrane [GO:0061474] (p=2.20E-03)
HYDIN	CC	GO:0005634	nucleus	4708	140	108.24	3e-05	Nucleus [GO:0005634] (p=3.00E-05)
ICMT	CC	GO:0043626	PCNA complex	1	1	0	0.0025	Pcna Complex [GO:0043626] (p=2.50E-03)
IDE	CC	GO:0044441	ciliary part	177	20	4.43	1.7e-08	Ciliary Part [GO:0044441] (p=1.70E-08)
IFT172	CC	GO:0031981	nuclear lumen	1815	24	9.85	1e-05	Nuclear Lumen [GO:0031981] (p=1.00E-05)
IFT57	CC	GO:0043626	PCNA complex	1	1	0.01	0.0084	Pcna Complex [GO:0043626] (p=8.40E-03)
IFT81	CC	GO:0005634	nucleus	4708	202	153.27	8.4e-08	Nucleus [GO:0005634] (p=8.40E-08)
IGDCC4	CC	GO:0005929	cilium	280	41	10.94	1.7e-13	Cilium [GO:0005929] (p=1.70E-13)
IGSF9	CC	GO:0060170	ciliary membrane	47	4	0.09	1.4e-06	Ciliary Membrane [GO:0060170] (p=1.40E-06)
IKBKB	CC	GO:0005929	cilium	280	19	3.24	4.6e-10	Cilium [GO:0005929] (p=4.60E-10)
ILF3	CC	GO:0016604	nuclear body	292	24	6.74	6.5e-08	Nuclear Body [GO:0016604] (p=6.50E-08)
IMPDH1	CC	GO:0005802	trans-Golgi network	112	2	0.07	0.0021	Trans-Golgi Network [GO:0005802] (p=2.10E-03)
IMPG1	CC	GO:0031513	nonmotile primary cilium	96	9	0.74	4.8e-08	Nonmotile Primary Cilium [GO:0031513] (p=4.80E-08)
IMPG2	CC	GO:0005929	cilium	280	22	4.82	2.5e-09	Cilium [GO:0005929] (p=2.50E-09)
INTU	CC	GO:0031519	PcG protein complex	42	4	0.45	0.001	Pcg Protein Complex [GO:0031519] (p=1.00E-03)
IQCE	CC	GO:0005634	nucleus	4708	82	58.02	2.1e-05	Nucleus [GO:0005634] (p=2.10E-05)
IQGAP2	CC	GO:0005929	cilium	280	14	2.96	1.4e-06	Cilium [GO:0005929] (p=1.40E-06)
IRAK1BP1	CC	GO:0044441	ciliary part	177	5	0.86	0.0016	Ciliary Part [GO:0044441] (p=1.60E-03)
JAM3	CC	GO:0005954	calcium- and calmodulin-dependent protei...	3	1	0	0.003	Calcium- And Calmodulin-Dependent Protei... [GO:0005954] (p=3.00E-03)
KANSL3	CC	GO:0005929	cilium	280	18	5.02	2.8e-06	Cilium [GO:0005929] (p=2.80E-06)
KBTBD11	CC	GO:0005954	calcium- and calmodulin-dependent protei...	3	1	0.01	0.01	Calcium- And Calmodulin-Dependent Protei... [GO:0005954] (p=1.00E-02)
KCNB1	CC	GO:0005929	cilium	280	9	1.65	3.5e-05	Cilium [GO:0005929] (p=3.50E-05)
KCNV2	CC	GO:0060170	ciliary membrane	47	2	0.05	0.0012	Ciliary Membrane [GO:0060170] (p=1.20E-03)
KCTD15	CC	GO:0044441	ciliary part	177	7	1.04	7.6e-05	Ciliary Part [GO:0044441] (p=7.60E-05)
KDM5B	CC	GO:0005929	cilium	280	15	2.94	2.1e-07	Cilium [GO:0005929] (p=2.10E-07)
KHSRP	CC	GO:0005634	nucleus	4708	359	267.57	2e-14	Nucleus [GO:0005634] (p=2.00E-14)
KIAA0556	CC	GO:0032587	ruffle membrane	58	4	0.68	0.0046	Ruffle Membrane [GO:0032587] (p=4.60E-03)
KIAA1407	CC	GO:0044441	ciliary part	177	10	1.51	2.5e-06	Ciliary Part [GO:0044441] (p=2.50E-06)
KIAA1549	CC	GO:0044441	ciliary part	177	13	2.8	4.4e-06	Ciliary Part [GO:0044441] (p=4.40E-06)
KIAA1614	CC	GO:0031465	Cul4B-RING E3 ubiquitin ligase complex	3	1	0	0.0028	Cul4B-Ring E3 Ubiquitin Ligase Complex [GO:0031465] (p=2.80E-03)
KIF3B	CC	GO:0005634	nucleus	4708	215	164.52	8.1e-08	Nucleus [GO:0005634] (p=8.10E-08)
KIF9	CC	GO:0097381	photoreceptor disc membrane	14	2	0.01	3.2e-05	Photoreceptor Disc Membrane [GO:0097381] (p=3.20E-05)
KIFC3	CC	GO:0005614	interstitial matrix	8	1	0.01	0.0051	Interstitial Matrix [GO:0005614] (p=5.10E-03)
KLHL18	CC	GO:0005929	cilium	280	24	6.41	2.5e-08	Cilium [GO:0005929] (p=2.50E-08)
KREMEN2	CC	GO:0060170	ciliary membrane	47	2	0.06	0.0014	Ciliary Membrane [GO:0060170] (p=1.40E-03)
KRI1	CC	GO:0033391	chromatoid body	7	1	0.01	0.0077	Chromatoid Body [GO:0033391] (p=7.70E-03)
LAPTM4B	CC	GO:0005929	cilium	280	14	2.01	9.5e-09	Cilium [GO:0005929] (p=9.50E-09)
LETM1	CC	GO:0008091	spectrin	8	1	0.01	0.0088	Spectrin [GO:0008091] (p=8.80E-03)
LGALSL	CC	GO:0060342	photoreceptor inner segment membrane	2	2	0.01	1.5e-05	Photoreceptor Inner Segment Membrane [GO:0060342] (p=1.50E-05)
LIMA1	CC	GO:0005929	cilium	280	28	7.8	4.1e-09	Cilium [GO:0005929] (p=4.10E-09)
LINC00265	CC	GO:0005634	nucleus	4708	53	36.37	0.00019	Nucleus [GO:0005634] (p=1.90E-04)
LMOD1	CC	GO:0001750	photoreceptor outer segment	54	3	0.07	4.1e-05	Photoreceptor Outer Segment [GO:0001750] (p=4.10E-05)
LRRC34	CC	GO:0044441	ciliary part	177	4	0.54	0.0019	Ciliary Part [GO:0044441] (p=1.90E-03)
LRRC39	CC	GO:0060342	photoreceptor inner segment membrane	2	2	0	3.9e-06	Photoreceptor Inner Segment Membrane [GO:0060342] (p=3.90E-06)
LRRC48	CC	GO:0032444	activin responsive factor complex	2	1	0	0.0033	Activin Responsive Factor Complex [GO:0032444] (p=3.30E-03)
LRRC57	CC	GO:0005930	axoneme	46	4	0.27	0.00015	Axoneme [GO:0005930] (p=1.50E-04)
LZTS1	CC	GO:0072372	primary cilium	115	9	0.98	5.5e-07	Primary Cilium [GO:0072372] (p=5.50E-07)
LZTS3	CC	GO:0005929	cilium	280	18	4.17	1.8e-07	Cilium [GO:0005929] (p=1.80E-07)
MAATS1	CC	GO:0005930	axoneme	46	3	0.12	0.00024	Axoneme [GO:0005930] (p=2.40E-04)
MAB21L1	CC	GO:0043231	intracellular membrane-bounded organelle	7456	17	12.34	0.01	Intracellular Membrane-Bounded Organelle [GO:0043231] (p=1.00E-02)
MACF1	CC	GO:0044464	cell part	9939	152	141.67	0.00052	Cell Part [GO:0044464] (p=5.20E-04)
MADD	CC	GO:0031253	cell projection membrane	174	9	1.68	4.5e-05	Cell Projection Membrane [GO:0031253] (p=4.50E-05)
MAK	CC	GO:0005929	cilium	280	26	5.43	2.9e-11	Cilium [GO:0005929] (p=2.90E-11)
MAN2A2	CC	GO:0005634	nucleus	4708	25	17.32	0.011	Nucleus [GO:0005634] (p=1.10E-02)
MAP2	CC	GO:0005929	cilium	280	24	6.69	5.7e-08	Cilium [GO:0005929] (p=5.70E-08)
MBD1	CC	GO:0016607	nuclear speck	161	18	4.16	1.7e-07	Nuclear Speck [GO:0016607] (p=1.70E-07)
MCUR1	CC	GO:0031513	nonmotile primary cilium	96	16	1.61	4e-12	Nonmotile Primary Cilium [GO:0031513] (p=4.00E-12)
MDC1	CC	GO:0044451	nucleoplasm part	590	45	22.79	8.7e-06	Nucleoplasm Part [GO:0044451] (p=8.70E-06)
MDM1	CC	GO:0005634	nucleus	4708	215	150.67	1.4e-12	Nucleus [GO:0005634] (p=1.40E-12)
ME2	CC	GO:0005929	cilium	280	45	9.89	5.6e-18	Cilium [GO:0005929] (p=5.60E-18)
MEF2C	CC	GO:0005929	cilium	280	12	1.88	3e-07	Cilium [GO:0005929] (p=3.00E-07)
MEF2D	CC	GO:0005929	cilium	280	29	8.42	5.5e-09	Cilium [GO:0005929] (p=5.50E-09)
MEGF9	CC	GO:0005634	nucleus	4708	218	165.39	2.6e-08	Nucleus [GO:0005634] (p=2.60E-08)
MEIS1	CC	GO:0005929	cilium	280	9	1.62	3.1e-05	Cilium [GO:0005929] (p=3.10E-05)
MEIS2	CC	GO:0044441	ciliary part	177	9	1.4	1e-05	Ciliary Part [GO:0044441] (p=1.00E-05)
METTL20	CC	GO:0005929	cilium	280	19	4.09	2.4e-08	Cilium [GO:0005929] (p=2.40E-08)
MFGE8	CC	GO:0060170	ciliary membrane	47	3	0.03	2.6e-06	Ciliary Membrane [GO:0060170] (p=2.60E-06)
MLF1	CC	GO:0005955	calcineurin complex	3	1	0	0.0036	Calcineurin Complex [GO:0005955] (p=3.60E-03)
MLXIP	CC	GO:0036038	TCTN-B9D complex	13	2	0.02	0.00012	Tctn-B9D Complex [GO:0036038] (p=1.20E-04)
MPP4	CC	GO:0031513	nonmotile primary cilium	96	8	0.72	5.7e-07	Nonmotile Primary Cilium [GO:0031513] (p=5.70E-07)
MSH2	CC	GO:0005929	cilium	280	38	12.77	1.3e-09	Cilium [GO:0005929] (p=1.30E-09)
MSI2	CC	GO:0005634	nucleus	4708	124	93.09	1.3e-05	Nucleus [GO:0005634] (p=1.30E-05)
MTA2	CC	GO:0005614	interstitial matrix	8	1	0.01	0.0081	Interstitial Matrix [GO:0005614] (p=8.10E-03)
MTFR1	CC	GO:0031513	nonmotile primary cilium	96	8	0.59	1.2e-07	Nonmotile Primary Cilium [GO:0031513] (p=1.20E-07)
MTMR7	CC	GO:0005634	nucleus	4708	313	233.8	1.6e-12	Nucleus [GO:0005634] (p=1.60E-12)
MYNN	CC	GO:0005634	nucleus	4708	371	260.64	1.1e-20	Nucleus [GO:0005634] (p=1.10E-20)
MYO3B	CC	GO:0097458	neuron part	739	16	4.83	1.6e-05	Neuron Part [GO:0097458] (p=1.60E-05)
NA	CC	GO:0005771	multivesicular body	19	1	0.02	0.024	Multivesicular Body [GO:0005771] (p=2.40E-02)
NA	CC	GO:0097443	sorting endosome	3	1	0	0.0044	Sorting Endosome [GO:0097443] (p=4.40E-03)
NAA25	CC	GO:0036064	ciliary basal body	62	9	1.04	8e-07	Ciliary Basal Body [GO:0036064] (p=8.00E-07)
NBPF10	CC	GO:0034451	centriolar satellite	14	2	0.1	0.0045	Centriolar Satellite [GO:0034451] (p=4.50E-03)
NBPF9	CC	GO:0000930	gamma-tubulin complex	15	2	0.06	0.0017	Gamma-Tubulin Complex [GO:0000930] (p=1.70E-03)
NCSTN	CC	GO:0044441	ciliary part	177	6	1.07	0.00069	Ciliary Part [GO:0044441] (p=6.90E-04)
NDUFA10	CC	GO:0016607	nuclear speck	161	10	1.88	1.8e-05	Nuclear Speck [GO:0016607] (p=1.80E-05)
NEDD4	CC	GO:0005929	cilium	280	20	4.89	9e-08	Cilium [GO:0005929] (p=9.00E-08)
NME9	CC	GO:0005954	calcium- and calmodulin-dependent protei...	3	1	0	0.0019	Calcium- And Calmodulin-Dependent Protei... [GO:0005954] (p=1.90E-03)
NOP9	CC	GO:0005958	DNA-dependent protein kinase-DNA ligase ...	4	1	0	0.0048	Dna-Dependent Protein Kinase-Dna Ligase ... [GO:0005958] (p=4.80E-03)
NPHP1	CC	GO:0044441	ciliary part	177	8	1.29	4.1e-05	Ciliary Part [GO:0044441] (p=4.10E-05)
NPHP4	CC	GO:0016607	nuclear speck	161	12	2.89	3.2e-05	Nuclear Speck [GO:0016607] (p=3.20E-05)
NPTX1	CC	GO:0005954	calcium- and calmodulin-dependent protei...	3	1	0	0.0017	Calcium- And Calmodulin-Dependent Protei... [GO:0005954] (p=1.70E-03)
NR2C2	CC	GO:0019012	virion	1	1	0	0.0011	Virion [GO:0019012] (p=1.10E-03)
NR2E3	CC	GO:0032391	photoreceptor connecting cilium	23	2	0.02	0.00023	Photoreceptor Connecting Cilium [GO:0032391] (p=2.30E-04)
NRG4	CC	GO:0061474	phagolysosome membrane	1	1	0	0.003	Phagolysosome Membrane [GO:0061474] (p=3.00E-03)
NRL	CC	GO:0031090	organelle membrane	2139	6	1.38	0.00034	Organelle Membrane [GO:0031090] (p=3.40E-04)
NT5E	CC	GO:0044441	ciliary part	177	10	0.93	2.3e-08	Ciliary Part [GO:0044441] (p=2.30E-08)
ORC3	CC	GO:0005634	nucleus	4708	140	96.55	2.6e-09	Nucleus [GO:0005634] (p=2.60E-09)
OSBP2	CC	GO:0005955	calcineurin complex	3	1	0	0.0022	Calcineurin Complex [GO:0005955] (p=2.20E-03)
OTX2	CC	GO:0005954	calcium- and calmodulin-dependent protei...	3	1	0	0.0047	Calcium- And Calmodulin-Dependent Protei... [GO:0005954] (p=4.70E-03)
PABPC4	CC	GO:0031981	nuclear lumen	1815	125	69.1	2.8e-12	Nuclear Lumen [GO:0031981] (p=2.80E-12)
PAIP2B	CC	GO:0005929	cilium	280	13	3.14	1.5e-05	Cilium [GO:0005929] (p=1.50E-05)
PAQR4	CC	GO:0097381	photoreceptor disc membrane	14	3	0.01	3.4e-08	Photoreceptor Disc Membrane [GO:0097381] (p=3.40E-08)
PARD6B	CC	GO:0034455	t-UTP complex	2	1	0.01	0.0075	T-Utp Complex [GO:0034455] (p=7.50E-03)
PARP1	CC	GO:0035869	ciliary transition zone	21	3	0.18	0.00074	Ciliary Transition Zone [GO:0035869] (p=7.40E-04)
PASK	CC	GO:0031224	intrinsic component of membrane	2874	17	8.19	0.00073	Intrinsic Component Of Membrane [GO:0031224] (p=7.30E-04)
PBLD	CC	GO:0044441	ciliary part	177	7	1.16	0.00015	Ciliary Part [GO:0044441] (p=1.50E-04)
PCBD2	CC	GO:0005929	cilium	280	20	4.58	3e-08	Cilium [GO:0005929] (p=3.00E-08)
PCDH15	CC	GO:0005929	cilium	280	12	3.24	9.6e-05	Cilium [GO:0005929] (p=9.60E-05)
PCMTD2	CC	GO:0005958	DNA-dependent protein kinase-DNA ligase ...	4	1	0	0.0037	Dna-Dependent Protein Kinase-Dna Ligase ... [GO:0005958] (p=3.70E-03)
PCNA	CC	GO:0060342	photoreceptor inner segment membrane	2	1	0	0.0046	Photoreceptor Inner Segment Membrane [GO:0060342] (p=4.60E-03)
PDC	CC	GO:0005929	cilium	280	10	1.96	2.3e-05	Cilium [GO:0005929] (p=2.30E-05)
PDE4DIP	CC	GO:0005930	axoneme	46	3	0.16	0.0005	Axoneme [GO:0005930] (p=5.00E-04)
PDE6A	CC	GO:0031513	nonmotile primary cilium	96	8	0.74	6.9e-07	Nonmotile Primary Cilium [GO:0031513] (p=6.90E-07)
PDE6B	CC	GO:0043296	apical junction complex	81	2	0.08	0.0029	Apical Junction Complex [GO:0043296] (p=2.90E-03)
PDE6C	CC	GO:0001750	photoreceptor outer segment	54	4	0.13	8.8e-06	Photoreceptor Outer Segment [GO:0001750] (p=8.80E-06)
PDZD2	CC	GO:0005634	nucleus	4708	156	117.33	1.2e-06	Nucleus [GO:0005634] (p=1.20E-06)
PFAS	CC	GO:0005930	axoneme	46	2	0.14	0.008	Axoneme [GO:0005930] (p=8.00E-03)
PFKFB2	CC	GO:0001750	photoreceptor outer segment	54	5	0.28	8.6e-06	Photoreceptor Outer Segment [GO:0001750] (p=8.60E-06)
PHF12	CC	GO:0005929	cilium	280	35	11.23	1.9e-09	Cilium [GO:0005929] (p=1.90E-09)
PHLPP2	CC	GO:0005929	cilium	280	29	9.42	6.8e-08	Cilium [GO:0005929] (p=6.80E-08)
PIH1D2	CC	GO:0044441	ciliary part	177	5	0.29	7.8e-06	Ciliary Part [GO:0044441] (p=7.80E-06)
PIP4K2C	CC	GO:0017053	transcriptional repressor complex	56	4	0.25	0.0001	Transcriptional Repressor Complex [GO:0017053] (p=1.00E-04)
PITPNM1	CC	GO:0060170	ciliary membrane	47	5	0.35	2.3e-05	Ciliary Membrane [GO:0060170] (p=2.30E-05)
PITPNM3	CC	GO:0005929	cilium	280	23	4.92	6.7e-10	Cilium [GO:0005929] (p=6.70E-10)
PIWIL1	CC	GO:0060342	photoreceptor inner segment membrane	2	2	0	4.3e-06	Photoreceptor Inner Segment Membrane [GO:0060342] (p=4.30E-06)
PLAGL2	CC	GO:0044441	ciliary part	177	13	2.47	1.1e-06	Ciliary Part [GO:0044441] (p=1.10E-06)
PLEKHB1	CC	GO:0097381	photoreceptor disc membrane	14	3	0.02	1.4e-06	Photoreceptor Disc Membrane [GO:0097381] (p=1.40E-06)
PLEKHF2	CC	GO:0031463	Cul3-RING ubiquitin ligase complex	22	1	0.02	0.016	Cul3-Ring Ubiquitin Ligase Complex [GO:0031463] (p=1.60E-02)
PLS1	CC	GO:0005929	cilium	280	14	3.45	8.7e-06	Cilium [GO:0005929] (p=8.70E-06)
PODXL	CC	GO:0005634	nucleus	4708	123	93.09	2.4e-05	Nucleus [GO:0005634] (p=2.40E-05)
POFUT2	CC	GO:0017053	transcriptional repressor complex	56	3	0.21	0.0011	Transcriptional Repressor Complex [GO:0017053] (p=1.10E-03)
POLR2A	CC	GO:0005634	nucleus	4708	29	19.48	0.0034	Nucleus [GO:0005634] (p=3.40E-03)
POLR3B	CC	GO:0005634	nucleus	4708	127	100.01	0.0002	Nucleus [GO:0005634] (p=2.00E-04)
POU2F1	CC	GO:0005682	U5 snRNP	6	2	0.02	0.0001	U5 Snrnp [GO:0005682] (p=1.00E-04)
PPARA	CC	GO:0070522	ERCC4-ERCC1 complex	1	1	0	0.0036	Ercc4-Ercc1 Complex [GO:0070522] (p=3.60E-03)
PPARGC1B	CC	GO:0032809	neuronal cell body membrane	5	2	0.05	0.00079	Neuronal Cell Body Membrane [GO:0032809] (p=7.90E-04)
PPEF2	CC	GO:0000785	chromatin	277	2	0.15	0.0091	Chromatin [GO:0000785] (p=9.10E-03)
PPIP5K1	CC	GO:0005634	nucleus	4708	116	81.83	3.5e-07	Nucleus [GO:0005634] (p=3.50E-07)
PPM1B	CC	GO:0005813	centrosome	336	20	5.75	1.2e-06	Centrosome [GO:0005813] (p=1.20E-06)
PPP2R2B	CC	GO:0005614	interstitial matrix	8	1	0	0.0029	Interstitial Matrix [GO:0005614] (p=2.90E-03)
PPP2R5E	CC	GO:0030016	myofibril	122	4	0.56	0.0023	Myofibril [GO:0030016] (p=2.30E-03)
PROM1	CC	GO:0097381	photoreceptor disc membrane	14	6	0.07	4.6e-11	Photoreceptor Disc Membrane [GO:0097381] (p=4.60E-11)
PRPF8	CC	GO:0016605	PML body	78	6	0.93	0.00033	Pml Body [GO:0016605] (p=3.30E-04)
PRPH2	CC	GO:0005929	cilium	280	18	3.5	1.1e-08	Cilium [GO:0005929] (p=1.10E-08)
PSD	CC	GO:0097381	photoreceptor disc membrane	14	1	0.01	0.0051	Photoreceptor Disc Membrane [GO:0097381] (p=5.10E-03)
PSIP1	CC	GO:0044441	ciliary part	177	11	2.51	4.2e-05	Ciliary Part [GO:0044441] (p=4.20E-05)
PTH2R	CC	GO:0016021	integral component of membrane	2816	18	9.06	0.0011	Integral Component Of Membrane [GO:0016021] (p=1.10E-03)
PTPN13	CC	GO:0072372	primary cilium	115	6	0.9	0.00027	Primary Cilium [GO:0072372] (p=2.70E-04)
PTPRU	CC	GO:0005929	cilium	280	26	6.41	1.1e-09	Cilium [GO:0005929] (p=1.10E-09)
QRICH1	CC	GO:0036038	TCTN-B9D complex	13	2	0.04	0.00072	Tctn-B9D Complex [GO:0036038] (p=7.20E-04)
R3HCC1	CC	GO:0031301	integral component of organelle membrane	188	3	0.22	0.0013	Integral Component Of Organelle Membrane [GO:0031301] (p=1.30E-03)
RABL2B	CC	GO:0005929	cilium	280	10	2.29	9.2e-05	Cilium [GO:0005929] (p=9.20E-05)
RABL5	CC	GO:0060170	ciliary membrane	47	2	0.04	0.0008	Ciliary Membrane [GO:0060170] (p=8.00E-04)
RALGPS2	CC	GO:0005929	cilium	280	28	7.36	1.1e-09	Cilium [GO:0005929] (p=1.10E-09)
RASGRF2	CC	GO:0005929	cilium	280	17	3.63	1.2e-07	Cilium [GO:0005929] (p=1.20E-07)
RASSF2	CC	GO:0034464	BBSome	11	5	0.15	1.8e-07	Bbsome [GO:0034464] (p=1.80E-07)
RBM5	CC	GO:0005654	nucleoplasm	1255	70	33.12	5.3e-10	Nucleoplasm [GO:0005654] (p=5.30E-10)
RBP3	CC	GO:0001917	photoreceptor inner segment	25	4	0.09	1.9e-06	Photoreceptor Inner Segment [GO:0001917] (p=1.90E-06)
RCBTB1	CC	GO:0005634	nucleus	4708	153	113.87	6.5e-07	Nucleus [GO:0005634] (p=6.50E-07)
RCVRN	CC	GO:0060170	ciliary membrane	47	2	0.03	0.00038	Ciliary Membrane [GO:0060170] (p=3.80E-04)
RDH12	CC	GO:0033018	sarcoplasmic reticulum lumen	7	2	0.02	9.7e-05	Sarcoplasmic Reticulum Lumen [GO:0033018] (p=9.70E-05)
REEP6	CC	GO:0031301	integral component of organelle membrane	188	2	0.1	0.0043	Integral Component Of Organelle Membrane [GO:0031301] (p=4.30E-03)
RHO	CC	GO:0001750	photoreceptor outer segment	54	3	0.1	0.00012	Photoreceptor Outer Segment [GO:0001750] (p=1.20E-04)
RHOT2	CC	GO:0097381	photoreceptor disc membrane	14	1	0.01	0.0077	Photoreceptor Disc Membrane [GO:0097381] (p=7.70E-03)
RIC8B	CC	GO:0044441	ciliary part	177	11	2.38	2.5e-05	Ciliary Part [GO:0044441] (p=2.50E-05)
RIMS2	CC	GO:0019012	virion	1	1	0	0.0036	Virion [GO:0019012] (p=3.60E-03)
RNF150	CC	GO:0000930	gamma-tubulin complex	15	2	0.1	0.0043	Gamma-Tubulin Complex [GO:0000930] (p=4.30E-03)
RNF170	CC	GO:0033391	chromatoid body	7	2	0.03	0.00027	Chromatoid Body [GO:0033391] (p=2.70E-04)
RP1	CC	GO:0005929	cilium	280	21	3.91	2.9e-10	Cilium [GO:0005929] (p=2.90E-10)
RP1L1	CC	GO:0005929	cilium	280	3	0.28	0.0024	Cilium [GO:0005929] (p=2.40E-03)
RPGR	CC	GO:0036064	ciliary basal body	62	5	0.56	0.00024	Ciliary Basal Body [GO:0036064] (p=2.40E-04)
RPGRIP1	CC	GO:0005929	cilium	280	12	1.75	1.4e-07	Cilium [GO:0005929] (p=1.40E-07)
RREB1	CC	GO:0034399	nuclear periphery	93	8	1.62	0.00021	Nuclear Periphery [GO:0034399] (p=2.10E-04)
RRP1B	CC	GO:0031465	Cul4B-RING E3 ubiquitin ligase complex	3	1	0	0.0028	Cul4B-Ring E3 Ubiquitin Ligase Complex [GO:0031465] (p=2.80E-03)
RS1	CC	GO:0042622	photoreceptor outer segment membrane	14	3	0.03	2.6e-06	Photoreceptor Outer Segment Membrane [GO:0042622] (p=2.60E-06)
RSBN1L	CC	GO:0019012	virion	1	1	0	0.0026	Virion [GO:0019012] (p=2.60E-03)
SAMD7	CC	GO:0005929	cilium	280	3	0.31	0.0031	Cilium [GO:0005929] (p=3.10E-03)
SCAPER	CC	GO:0005770	late endosome	149	6	0.93	0.00033	Late Endosome [GO:0005770] (p=3.30E-04)
SEC22B	CC	GO:0005958	DNA-dependent protein kinase-DNA ligase ...	4	1	0	0.0048	Dna-Dependent Protein Kinase-Dna Ligase ... [GO:0005958] (p=4.80E-03)
SEMA3A	CC	GO:0005929	cilium	280	20	4.87	8.2e-08	Cilium [GO:0005929] (p=8.20E-08)
SEMA7A	CC	GO:0008076	voltage-gated potassium channel complex	36	2	0.07	0.0024	Voltage-Gated Potassium Channel Complex [GO:0008076] (p=2.40E-03)
SGIP1	CC	GO:0005929	cilium	280	19	3.42	1.2e-09	Cilium [GO:0005929] (p=1.20E-09)
SH2D4A	CC	GO:0031513	nonmotile primary cilium	96	8	0.34	1.3e-09	Nonmotile Primary Cilium [GO:0031513] (p=1.30E-09)
SH3TC2	CC	GO:0019012	virion	1	1	0	0.0035	Virion [GO:0019012] (p=3.50E-03)
SHROOM2	CC	GO:0044459	plasma membrane part	1208	11	2.89	4.8e-05	Plasma Membrane Part [GO:0044459] (p=4.80E-05)
SHROOM3	CC	GO:0032809	neuronal cell body membrane	5	2	0.06	0.0014	Neuronal Cell Body Membrane [GO:0032809] (p=1.40E-03)
SIK2	CC	GO:0005634	nucleus	4708	62	44.16	0.00027	Nucleus [GO:0005634] (p=2.70E-04)
SLC16A6	CC	GO:0005929	cilium	280	15	3.45	1.7e-06	Cilium [GO:0005929] (p=1.70E-06)
SLC17A7	CC	GO:0001917	photoreceptor inner segment	25	5	0.19	9.6e-07	Photoreceptor Inner Segment [GO:0001917] (p=9.60E-07)
SLC1A2	CC	GO:0042995	cell projection	1115	24	9.64	1.8e-05	Cell Projection [GO:0042995] (p=1.80E-05)
SLC24A1	CC	GO:0031513	nonmotile primary cilium	96	16	1.02	2.8e-15	Nonmotile Primary Cilium [GO:0031513] (p=2.80E-15)
SLC25A24	CC	GO:0005634	nucleus	4708	187	129.02	5.9e-12	Nucleus [GO:0005634] (p=5.90E-12)
SLC26A2	CC	GO:0005634	nucleus	4708	20	11.69	0.0012	Nucleus [GO:0005634] (p=1.20E-03)
SLC2A11	CC	GO:0044441	ciliary part	177	4	0.31	0.00022	Ciliary Part [GO:0044441] (p=2.20E-04)
SLC40A1	CC	GO:0005929	cilium	280	14	2.45	1.3e-07	Cilium [GO:0005929] (p=1.30E-07)
SLC44A1	CC	GO:0005929	cilium	280	21	5.1	3.7e-08	Cilium [GO:0005929] (p=3.70E-08)
SLC4A7	CC	GO:0005929	cilium	280	21	6.69	3.5e-06	Cilium [GO:0005929] (p=3.50E-06)
SLC6A6	CC	GO:0060170	ciliary membrane	47	7	0.85	1.9e-05	Ciliary Membrane [GO:0060170] (p=1.90E-05)
SMC4	CC	GO:0005634	nucleus	4708	182	132.92	8.2e-09	Nucleus [GO:0005634] (p=8.20E-09)
SMURF2	CC	GO:0005634	nucleus	4708	232	176.65	1.4e-08	Nucleus [GO:0005634] (p=1.40E-08)
SNRNP200	CC	GO:0005634	nucleus	4708	241	190.07	4.1e-07	Nucleus [GO:0005634] (p=4.10E-07)
SPATA6	CC	GO:0005634	nucleus	4708	223	175.35	8.2e-07	Nucleus [GO:0005634] (p=8.20E-07)
SPDYE2	CC	GO:0031201	SNARE complex	33	1	0.02	0.018	Snare Complex [GO:0031201] (p=1.80E-02)
SPTBN5	CC	GO:0031465	Cul4B-RING E3 ubiquitin ligase complex	3	1	0	0.0036	Cul4B-Ring E3 Ubiquitin Ligase Complex [GO:0031465] (p=3.60E-03)
SRPK1	CC	GO:0044441	ciliary part	177	17	3.83	2.7e-07	Ciliary Part [GO:0044441] (p=2.70E-07)
SRRM4	CC	GO:0005813	centrosome	336	17	6.64	0.00036	Centrosome [GO:0005813] (p=3.60E-04)
SSX2IP	CC	GO:0005929	cilium	280	12	3.68	0.00032	Cilium [GO:0005929] (p=3.20E-04)
STARD7	CC	GO:0042382	paraspeckles	6	1	0.01	0.0077	Paraspeckles [GO:0042382] (p=7.70E-03)
STARD9	CC	GO:0030990	intraciliary transport particle	28	2	0.1	0.0042	Intraciliary Transport Particle [GO:0030990] (p=4.20E-03)
STIM2	CC	GO:0044441	ciliary part	177	19	3.29	6.6e-10	Ciliary Part [GO:0044441] (p=6.60E-10)
STK33	CC	GO:0070937	CRD-mediated mRNA stability complex	5	2	0.02	0.00021	Crd-Mediated Mrna Stability Complex [GO:0070937] (p=2.10E-04)
SULT1B1	CC	GO:0005930	axoneme	46	2	0.1	0.0042	Axoneme [GO:0005930] (p=4.20E-03)
SV2B	CC	GO:0005771	multivesicular body	19	2	0.04	0.00085	Multivesicular Body [GO:0005771] (p=8.50E-04)
SYNE2	CC	GO:0005929	cilium	280	32	8.91	2.9e-10	Cilium [GO:0005929] (p=2.90E-10)
TADA2B	CC	GO:0005682	U5 snRNP	6	2	0.02	0.00014	U5 Snrnp [GO:0005682] (p=1.40E-04)
TAOK3	CC	GO:0044441	ciliary part	177	9	2.21	0.00037	Ciliary Part [GO:0044441] (p=3.70E-04)
TBC1D32	CC	GO:0034399	nuclear periphery	93	5	0.77	0.001	Nuclear Periphery [GO:0034399] (p=1.00E-03)
TCF3	CC	GO:0043229	intracellular organelle	8116	118	100.01	9e-05	Intracellular Organelle [GO:0043229] (p=9.00E-05)
TCTN1	CC	GO:0019012	virion	1	1	0	0.0011	Virion [GO:0019012] (p=1.10E-03)
TDRD7	CC	GO:0060170	ciliary membrane	47	2	0.03	0.0005	Ciliary Membrane [GO:0060170] (p=5.00E-04)
TECPR2	CC	GO:0031931	TORC1 complex	6	1	0.01	0.0083	Torc1 Complex [GO:0031931] (p=8.30E-03)
TEX261	CC	GO:0005929	cilium	280	11	1.47	1.7e-07	Cilium [GO:0005929] (p=1.70E-07)
TFPI2	CC	GO:0005929	cilium	280	6	0.7	5.2e-05	Cilium [GO:0005929] (p=5.20E-05)
THOC2	CC	GO:0005634	nucleus	4708	335	249.38	1.3e-13	Nucleus [GO:0005634] (p=1.30E-13)
THRB	CC	GO:0044441	ciliary part	177	9	1.29	5.1e-06	Ciliary Part [GO:0044441] (p=5.10E-06)
THSD7B	CC	GO:0005929	cilium	280	16	3.5	4e-07	Cilium [GO:0005929] (p=4.00E-07)
TIGD2	CC	GO:0016593	Cdc73/Paf1 complex	7	1	0.01	0.009	Cdc73/Paf1 Complex [GO:0016593] (p=9.00E-03)
TJP2	CC	GO:0015630	microtubule cytoskeleton	762	27	12.05	6.1e-05	Microtubule Cytoskeleton [GO:0015630] (p=6.10E-05)
TLK2	CC	GO:0034464	BBSome	11	3	0.16	0.00042	Bbsome [GO:0034464] (p=4.20E-04)
TMEM107	CC	GO:0005954	calcium- and calmodulin-dependent protei...	3	1	0.01	0.0052	Calcium- And Calmodulin-Dependent Protei... [GO:0005954] (p=5.20E-03)
TMEM108	CC	GO:0042995	cell projection	1115	19	7.08	4.3e-05	Cell Projection [GO:0042995] (p=4.30E-05)
TMEM133	CC	GO:0005955	calcineurin complex	3	1	0	0.0019	Calcineurin Complex [GO:0005955] (p=1.90E-03)
TMEM136	CC	GO:0005955	calcineurin complex	3	1	0	0.0017	Calcineurin Complex [GO:0005955] (p=1.70E-03)
TMEM138	CC	GO:0060170	ciliary membrane	47	3	0.06	3.3e-05	Ciliary Membrane [GO:0060170] (p=3.30E-05)
TMEM231	CC	GO:0019012	virion	1	1	0	0.00046	Virion [GO:0019012] (p=4.60E-04)
TMEM237	CC	GO:0005929	cilium	280	13	2.14	1.7e-07	Cilium [GO:0005929] (p=1.70E-07)
TMEM86A	CC	GO:0044441	ciliary part	177	4	0.37	0.00047	Ciliary Part [GO:0044441] (p=4.70E-04)
TOB2	CC	GO:0016593	Cdc73/Paf1 complex	7	1	0.01	0.0096	Cdc73/Paf1 Complex [GO:0016593] (p=9.60E-03)
TOP2B	CC	GO:0005654	nucleoplasm	1255	68	25.85	1.6e-14	Nucleoplasm [GO:0005654] (p=1.60E-14)
TP53BP2	CC	GO:0005929	cilium	280	17	3.45	5.6e-08	Cilium [GO:0005929] (p=5.60E-08)
TPD52	CC	GO:0044441	ciliary part	177	4	0.68	0.0047	Ciliary Part [GO:0044441] (p=4.70E-03)
TPM1	CC	GO:0035869	ciliary transition zone	21	3	0.08	5.9e-05	Ciliary Transition Zone [GO:0035869] (p=5.90E-05)
TRAK1	CC	GO:0005930	axoneme	46	2	0.1	0.0042	Axoneme [GO:0005930] (p=4.20E-03)
TRIM3	CC	GO:0034464	BBSome	11	3	0.08	6.1e-05	Bbsome [GO:0034464] (p=6.10E-05)
TRIM41	CC	GO:0036038	TCTN-B9D complex	13	4	0.19	2.9e-05	Tctn-B9D Complex [GO:0036038] (p=2.90E-05)
TRMT13	CC	GO:0005634	nucleus	4708	172	129.89	5.1e-07	Nucleus [GO:0005634] (p=5.10E-07)
TRMT44	CC	GO:0044441	ciliary part	177	7	0.94	4e-05	Ciliary Part [GO:0044441] (p=4.00E-05)
TTC13	CC	GO:0005929	cilium	280	12	2.7	1.6e-05	Cilium [GO:0005929] (p=1.60E-05)
TTC30B	CC	GO:0016593	Cdc73/Paf1 complex	7	1	0	0.0032	Cdc73/Paf1 Complex [GO:0016593] (p=3.20E-03)
TTC40	CC	GO:0005930	axoneme	46	4	0.4	0.00065	Axoneme [GO:0005930] (p=6.50E-04)
TTLL5	CC	GO:0005929	cilium	280	22	5.43	2.4e-08	Cilium [GO:0005929] (p=2.40E-08)
UBE2Q2	CC	GO:0031513	nonmotile primary cilium	96	6	0.97	0.00041	Nonmotile Primary Cilium [GO:0031513] (p=4.10E-04)
UBN1	CC	GO:0005634	nucleus	4708	318	241.59	1.8e-11	Nucleus [GO:0005634] (p=1.80E-11)
UNC119	CC	GO:0097381	photoreceptor disc membrane	14	3	0.03	4.3e-06	Photoreceptor Disc Membrane [GO:0097381] (p=4.30E-06)
USP10	CC	GO:0060170	ciliary membrane	47	6	0.6	2.6e-05	Ciliary Membrane [GO:0060170] (p=2.60E-05)
USP15	CC	GO:0005929	cilium	280	16	4.79	2.4e-05	Cilium [GO:0005929] (p=2.40E-05)
USP2	CC	GO:0097539	ciliary transition fiber	5	1	0	0.0023	Ciliary Transition Fiber [GO:0097539] (p=2.30E-03)
USP30	CC	GO:0005929	cilium	280	19	6.77	4.9e-05	Cilium [GO:0005929] (p=4.90E-05)
VEZF1	CC	GO:0034464	BBSome	11	4	0.27	0.00011	Bbsome [GO:0034464] (p=1.10E-04)
VIPR1	CC	GO:0001750	photoreceptor outer segment	54	5	0.14	2.3e-07	Photoreceptor Outer Segment [GO:0001750] (p=2.30E-07)
VPS36	CC	GO:0005634	nucleus	4708	168	127.29	9.1e-07	Nucleus [GO:0005634] (p=9.10E-07)
VPS37A	CC	GO:0005634	nucleus	4708	94	69.27	5.4e-05	Nucleus [GO:0005634] (p=5.40E-05)
VRK3	CC	GO:0000790	nuclear chromatin	170	10	1.31	6.8e-07	Nuclear Chromatin [GO:0000790] (p=6.80E-07)
WDR20	CC	GO:0005929	cilium	280	24	7.39	3.7e-07	Cilium [GO:0005929] (p=3.70E-07)
WDR31	CC	GO:0005929	cilium	280	11	1.88	2.3e-06	Cilium [GO:0005929] (p=2.30E-06)
WDR62	CC	GO:0001750	photoreceptor outer segment	54	2	0.03	0.00036	Photoreceptor Outer Segment [GO:0001750] (p=3.60E-04)
WDR76	CC	GO:0005634	nucleus	4708	101	73.6	1.5e-05	Nucleus [GO:0005634] (p=1.50E-05)
WDR90	CC	GO:0005688	U6 snRNP	2	1	0	0.005	U6 Snrnp [GO:0005688] (p=5.00E-03)
WDTC1	CC	GO:0044441	ciliary part	177	9	2.28	0.00046	Ciliary Part [GO:0044441] (p=4.60E-04)
WHSC1	CC	GO:0005815	microtubule organizing center	439	49	19.82	3.4e-09	Microtubule Organizing Center [GO:0005815] (p=3.40E-09)
WLS	CC	GO:0042622	photoreceptor outer segment membrane	14	3	0.09	8.1e-05	Photoreceptor Outer Segment Membrane [GO:0042622] (p=8.10E-05)
XIAP	CC	GO:0005634	nucleus	4708	149	108.24	1.2e-07	Nucleus [GO:0005634] (p=1.20E-07)
XPC	CC	GO:0031513	nonmotile primary cilium	96	5	0.43	6.8e-05	Nonmotile Primary Cilium [GO:0031513] (p=6.80E-05)
XYLT1	CC	GO:0031253	cell projection membrane	174	10	2.54	0.00023	Cell Projection Membrane [GO:0031253] (p=2.30E-04)
YBX1	CC	GO:0060170	ciliary membrane	47	6	0.21	5.7e-08	Ciliary Membrane [GO:0060170] (p=5.70E-08)
YOD1	CC	GO:0043226	organelle	8684	57	47.12	0.00021	Organelle [GO:0043226] (p=2.10E-04)
YPEL2	CC	GO:0005930	axoneme	46	4	0.29	0.0002	Axoneme [GO:0005930] (p=2.00E-04)
ZBED3	CC	GO:0034464	BBSome	11	3	0.11	0.00017	Bbsome [GO:0034464] (p=1.70E-04)
ZBTB24	CC	GO:0044425	membrane part	3581	13	7.24	0.01	Membrane Part [GO:0044425] (p=1.00E-02)
ZBTB34	CC	GO:0043226	organelle	8684	77	63.89	2.3e-05	Organelle [GO:0043226] (p=2.30E-05)
ZDHHC2	CC	GO:0005929	cilium	280	28	7.91	5.5e-09	Cilium [GO:0005929] (p=5.50E-09)
ZDHHC5	CC	GO:0005929	cilium	280	7	1.96	0.0033	Cilium [GO:0005929] (p=3.30E-03)
ZNF19	CC	GO:0036038	TCTN-B9D complex	13	3	0.07	4.2e-05	Tctn-B9D Complex [GO:0036038] (p=4.20E-05)
ZNF30	CC	GO:0033391	chromatoid body	7	1	0	0.0045	Chromatoid Body [GO:0033391] (p=4.50E-03)
ZNF326	CC	GO:0044441	ciliary part	177	12	1.9	4.1e-07	Ciliary Part [GO:0044441] (p=4.10E-07)
ZNF396	CC	GO:0044441	ciliary part	177	5	0.49	0.00011	Ciliary Part [GO:0044441] (p=1.10E-04)
ZNF491	CC	GO:0005634	nucleus	4708	56	33.34	1.5e-07	Nucleus [GO:0005634] (p=1.50E-07)
ZNF639	CC	GO:0005634	nucleus	4708	102	69.27	1.2e-07	Nucleus [GO:0005634] (p=1.20E-07)
ZNF687	CC	GO:0044441	ciliary part	177	15	3.11	4.9e-07	Ciliary Part [GO:0044441] (p=4.90E-07)
	CC	GO:0060170	ciliary membrane	47	2	0.09	0.0036	Ciliary Membrane [GO:0060170] (p=3.60E-03)
	CC	GO:0019012	virion	1	1	0	0.00046	Virion [GO:0019012] (p=4.60E-04)

## Sheet: Sheet3
MARCH1	MF	GO:0004572	mannosyl-oligosaccharide 1,3-1,6-alpha-m...	1	1	0.01	0.0065	Mannosyl-Oligosaccharide 1,3-1,6-Alpha-M... [GO:0004572] (p=6.50E-03)
ABCG1	MF	GO:0004572	mannosyl-oligosaccharide 1,3-1,6-alpha-m...	1	1	0	0.0013	Mannosyl-Oligosaccharide 1,3-1,6-Alpha-M... [GO:0004572] (p=1.30E-03)
ABCG4	MF	GO:0004572	mannosyl-oligosaccharide 1,3-1,6-alpha-m...	1	1	0	0.0045	Mannosyl-Oligosaccharide 1,3-1,6-Alpha-M... [GO:0004572] (p=4.50E-03)
ABHD17B	MF	GO:0004095	carnitine O-palmitoyltransferase activit...	4	2	0.04	0.00058	Carnitine O-Palmitoyltransferase Activit... [GO:0004095] (p=5.80E-04)
ABHD17C	MF	GO:0017095	heparan sulfate 6-O-sulfotransferase act...	1	1	0	0.0029	Heparan Sulfate 6-O-Sulfotransferase Act... [GO:0017095] (p=2.90E-03)
ACSL6	MF	GO:0003677	DNA binding	1534	27	12.88	8.7e-05	Dna Binding [GO:0003677] (p=8.70E-05)
ADAL	MF	GO:0004190	aspartic-type endopeptidase activity	15	2	0.03	0.00047	Aspartic-Type Endopeptidase Activity [GO:0004190] (p=4.70E-04)
ADAM19	MF	GO:0001103	RNA polymerase II repressing transcripti...	22	3	0.24	0.0016	Rna Polymerase Ii Repressing Transcripti... [GO:0001103] (p=1.60E-03)
ADCY1	MF	GO:0003677	DNA binding	1534	19	8.34	0.00028	Dna Binding [GO:0003677] (p=2.80E-04)
ADD1	MF	GO:0005222	intracellular cAMP activated cation chan...	5	2	0.07	0.0019	Intracellular Camp Activated Cation Chan... [GO:0005222] (p=1.90E-03)
ADIPOR1	MF	GO:0001085	RNA polymerase II transcription factor b...	68	6	0.64	4.2e-05	Rna Polymerase Ii Transcription Factor B... [GO:0001085] (p=4.20E-05)
AFF1	MF	GO:0003677	DNA binding	1534	56	19.4	6.4e-15	Dna Binding [GO:0003677] (p=6.40E-15)
AGBL5	MF	GO:0008134	transcription factor binding	342	25	10.41	4.4e-05	Transcription Factor Binding [GO:0008134] (p=4.40E-05)
AGPAT3	MF	GO:0005249	voltage-gated potassium channel activity	43	3	0.17	0.00068	Voltage-Gated Potassium Channel Activity [GO:0005249] (p=6.80E-04)
AIPL1	MF	GO:0047555	3',5'-cyclic-GMP phosphodiesterase activ...	8	2	0.03	0.00034	3',5'-Cyclic-Gmp Phosphodiesterase Activ... [GO:0047555] (p=3.40E-04)
AKAP1	MF	GO:0008168	methyltransferase activity	163	9	2.21	0.00036	Methyltransferase Activity [GO:0008168] (p=3.60E-04)
AKAP9	MF	GO:0003677	DNA binding	1534	67	38.95	3.1e-06	Dna Binding [GO:0003677] (p=3.10E-06)
AMMECR1	MF	GO:0001103	RNA polymerase II repressing transcripti...	22	6	0.43	3.1e-06	Rna Polymerase Ii Repressing Transcripti... [GO:0001103] (p=3.10E-06)
ANKRD18A	MF	GO:0003677	DNA binding	1534	14	5.76	0.00085	Dna Binding [GO:0003677] (p=8.50E-04)
ANKRD42	MF	GO:0046965	retinoid X receptor binding	11	3	0.21	0.001	Retinoid X Receptor Binding [GO:0046965] (p=1.00E-03)
ANO2	MF	GO:0015079	potassium ion transmembrane transporter ...	72	5	0.56	0.00024	Potassium Ion Transmembrane Transporter ... [GO:0015079] (p=2.40E-04)
ANP32E	MF	GO:0001103	RNA polymerase II repressing transcripti...	22	3	0.21	0.0012	Rna Polymerase Ii Repressing Transcripti... [GO:0001103] (p=1.20E-03)
AP1B1	MF	GO:0005515	protein binding	6062	53	40.72	0.0013	Protein Binding [GO:0005515] (p=1.30E-03)
AP1G1	MF	GO:0046872	metal ion binding	2735	21	11.62	0.0018	Metal Ion Binding [GO:0046872] (p=1.80E-03)
ARFGEF1	MF	GO:0008134	transcription factor binding	342	34	15.44	1.2e-05	Transcription Factor Binding [GO:0008134] (p=1.20E-05)
ARHGAP26	MF	GO:0005488	binding	8641	70	60.61	0.00017	Binding [GO:0005488] (p=1.70E-04)
ARHGAP39	MF	GO:0017127	cholesterol transporter activity	3	2	0.01	1.2e-05	Cholesterol Transporter Activity [GO:0017127] (p=1.20E-05)
ARID3B	MF	GO:0004572	mannosyl-oligosaccharide 1,3-1,6-alpha-m...	1	1	0	0.0015	Mannosyl-Oligosaccharide 1,3-1,6-Alpha-M... [GO:0004572] (p=1.50E-03)
ARIH2	MF	GO:0003730	mRNA 3'-UTR binding	29	2	0.04	0.00081	Mrna 3'-Utr Binding [GO:0003730] (p=8.10E-04)
ARL3	MF	GO:0015077	monovalent inorganic cation transmembran...	193	2	0.11	0.0052	Monovalent Inorganic Cation Transmembran... [GO:0015077] (p=5.20E-03)
ASB8	MF	GO:1990247	N6-methyladenosine-containing RNA bindin...	3	1	0	0.0044	N6-Methyladenosine-Containing Rna Bindin... [GO:1990247] (p=4.40E-03)
ASXL1	MF	GO:0003677	DNA binding	1534	36	16.67	2.8e-06	Dna Binding [GO:0003677] (p=2.80E-06)
ATP11B	MF	GO:0003676	nucleic acid binding	2795	268	170.37	2.3e-18	Nucleic Acid Binding [GO:0003676] (p=2.30E-18)
ATP8A1	MF	GO:0003677	DNA binding	1534	50	26.67	4.2e-06	Dna Binding [GO:0003677] (p=4.20E-06)
BACE1	MF	GO:0003677	DNA binding	1534	30	13.94	2e-05	Dna Binding [GO:0003677] (p=2.00E-05)
BBS12	MF	GO:0004723	calcium-dependent protein serine/threoni...	6	1	0	0.0041	Calcium-Dependent Protein Serine/Threoni... [GO:0004723] (p=4.10E-03)
BBS4	MF	GO:0001103	RNA polymerase II repressing transcripti...	22	4	0.15	1.2e-05	Rna Polymerase Ii Repressing Transcripti... [GO:0001103] (p=1.20E-05)
BBS5	MF	GO:0003677	DNA binding	1534	20	10.46	0.0024	Dna Binding [GO:0003677] (p=2.40E-03)
BBS9	MF	GO:0022843	voltage-gated cation channel activity	87	4	0.58	0.0027	Voltage-Gated Cation Channel Activity [GO:0022843] (p=2.70E-03)
BCL2L11	MF	GO:0051864	histone demethylase activity (H3-K36 spe...	5	2	0.05	0.00082	Histone Demethylase Activity (H3-K36 Spe... [GO:0051864] (p=8.20E-04)
BEND7	MF	GO:0003677	DNA binding	1534	27	13.03	0.00011	Dna Binding [GO:0003677] (p=1.10E-04)
BRD4	MF	GO:0003677	DNA binding	1534	37	19.25	4e-05	Dna Binding [GO:0003677] (p=4.00E-05)
BTD	MF	GO:0017127	cholesterol transporter activity	3	1	0	0.0038	Cholesterol Transporter Activity [GO:0017127] (p=3.80E-03)
C10orf95	MF	GO:0001918	farnesylated protein binding	1	1	0	0.0011	Farnesylated Protein Binding [GO:0001918] (p=1.10E-03)
C17orf80	MF	GO:0003677	DNA binding	1534	38	20.61	8.6e-05	Dna Binding [GO:0003677] (p=8.60E-05)
C18orf8	MF	GO:0008374	O-acyltransferase activity	26	2	0.08	0.0026	O-Acyltransferase Activity [GO:0008374] (p=2.60E-03)
C20orf112	MF	GO:0001025	RNA polymerase III transcription factor ...	2	1	0	0.0036	Rna Polymerase Iii Transcription Factor ... [GO:0001025] (p=3.60E-03)
C2CD2L	MF	GO:0008073	ornithine decarboxylase inhibitor activi...	2	1	0	0.0036	Ornithine Decarboxylase Inhibitor Activi... [GO:0008073] (p=3.60E-03)
C2orf71	MF	GO:0009922	fatty acid elongase activity	3	1	0	0.0018	Fatty Acid Elongase Activity [GO:0009922] (p=1.80E-03)
C4orf21	MF	GO:0042393	histone binding	116	7	0.76	9.6e-06	Histone Binding [GO:0042393] (p=9.60E-06)
C4orf46	MF	GO:0004723	calcium-dependent protein serine/threoni...	6	1	0	0.0041	Calcium-Dependent Protein Serine/Threoni... [GO:0004723] (p=4.10E-03)
C7orf63	MF	GO:0003676	nucleic acid binding	2795	203	133.65	2.5e-12	Nucleic Acid Binding [GO:0003676] (p=2.50E-12)
CABLES1	MF	GO:0008429	phosphatidylethanolamine binding	6	1	0	0.003	Phosphatidylethanolamine Binding [GO:0008429] (p=3.00E-03)
CABP4	MF	GO:0004572	mannosyl-oligosaccharide 1,3-1,6-alpha-m...	1	1	0	0.0034	Mannosyl-Oligosaccharide 1,3-1,6-Alpha-M... [GO:0004572] (p=3.40E-03)
CACNA2D4	MF	GO:0017070	U6 snRNA binding	6	2	0.07	0.0021	U6 Snrna Binding [GO:0017070] (p=2.10E-03)
CACNB2	MF	GO:0003677	DNA binding	1534	30	17.28	0.0013	Dna Binding [GO:0003677] (p=1.30E-03)
CADM1	MF	GO:0003677	DNA binding	1534	42	16.67	2.7e-09	Dna Binding [GO:0003677] (p=2.70E-09)
CADM2	MF	GO:0004572	mannosyl-oligosaccharide 1,3-1,6-alpha-m...	1	1	0	0.0017	Mannosyl-Oligosaccharide 1,3-1,6-Alpha-M... [GO:0004572] (p=1.70E-03)
CALCOCO2	MF	GO:0001103	RNA polymerase II repressing transcripti...	22	6	0.65	3.1e-05	Rna Polymerase Ii Repressing Transcripti... [GO:0001103] (p=3.10E-05)
CAMK1D	MF	GO:0008798	beta-aspartyl-peptidase activity	2	1	0	0.0047	Beta-Aspartyl-Peptidase Activity [GO:0008798] (p=4.70E-03)
CAMSAP1	MF	GO:0008134	transcription factor binding	342	21	6.79	4.1e-06	Transcription Factor Binding [GO:0008134] (p=4.10E-06)
CASP2	MF	GO:0003676	nucleic acid binding	2795	119	86.71	3.7e-05	Nucleic Acid Binding [GO:0003676] (p=3.70E-05)
CASQ1	MF	GO:0005249	voltage-gated potassium channel activity	43	2	0.02	0.00011	Voltage-Gated Potassium Channel Activity [GO:0005249] (p=1.10E-04)
CASZ1	MF	GO:0017162	aryl hydrocarbon receptor binding	3	2	0.04	0.00063	Aryl Hydrocarbon Receptor Binding [GO:0017162] (p=6.30E-04)
CATSPER2	MF	GO:0004190	aspartic-type endopeptidase activity	15	2	0.02	0.00024	Aspartic-Type Endopeptidase Activity [GO:0004190] (p=2.40E-04)
CC2D2A	MF	GO:0047555	3',5'-cyclic-GMP phosphodiesterase activ...	8	2	0.06	0.0013	3',5'-Cyclic-Gmp Phosphodiesterase Activ... [GO:0047555] (p=1.30E-03)
CCDC108	MF	GO:0004572	mannosyl-oligosaccharide 1,3-1,6-alpha-m...	1	1	0	0.0017	Mannosyl-Oligosaccharide 1,3-1,6-Alpha-M... [GO:0004572] (p=1.70E-03)
CCDC113	MF	GO:0004012	phospholipid-translocating ATPase activi...	10	2	0.15	0.009	Phospholipid-Translocating Atpase Activi... [GO:0004012] (p=9.00E-03)
CCDC146	MF	GO:0001103	RNA polymerase II repressing transcripti...	22	3	0.18	0.00068	Rna Polymerase Ii Repressing Transcripti... [GO:0001103] (p=6.80E-04)
CCDC176	MF	GO:0003677	DNA binding	1534	67	43.19	0.00011	Dna Binding [GO:0003677] (p=1.10E-04)
CDH12	MF	GO:0004637	phosphoribosylamine-glycine ligase activ...	1	1	0	0.0025	Phosphoribosylamine-Glycine Ligase Activ... [GO:0004637] (p=2.50E-03)
CDHR1	MF	GO:0017127	cholesterol transporter activity	3	2	0.01	5e-05	Cholesterol Transporter Activity [GO:0017127] (p=5.00E-05)
CDK20	MF	GO:0003677	DNA binding	1534	66	31.22	6.3e-10	Dna Binding [GO:0003677] (p=6.30E-10)
CDR2	MF	GO:0017127	cholesterol transporter activity	3	2	0.03	0.00028	Cholesterol Transporter Activity [GO:0017127] (p=2.80E-04)
CEP104	MF	GO:0003677	DNA binding	1534	104	54.86	1.4e-11	Dna Binding [GO:0003677] (p=1.40E-11)
CEP112	MF	GO:0001085	RNA polymerase II transcription factor b...	68	4	0.3	0.00023	Rna Polymerase Ii Transcription Factor B... [GO:0001085] (p=2.30E-04)
CEP78	MF	GO:0004382	guanosine-diphosphatase activity	1	1	0.01	0.011	Guanosine-Diphosphatase Activity [GO:0004382] (p=1.10E-02)
CEP85	MF	GO:0042393	histone binding	116	8	2.29	0.0021	Histone Binding [GO:0042393] (p=2.10E-03)
CEP89	MF	GO:0003676	nucleic acid binding	2795	94	63.51	7.9e-06	Nucleic Acid Binding [GO:0003676] (p=7.90E-06)
CERKL	MF	GO:0004572	mannosyl-oligosaccharide 1,3-1,6-alpha-m...	1	1	0	0.0032	Mannosyl-Oligosaccharide 1,3-1,6-Alpha-M... [GO:0004572] (p=3.20E-03)
CHD7	MF	GO:0003677	DNA binding	1534	42	18.79	1.5e-07	Dna Binding [GO:0003677] (p=1.50E-07)
CITED2	MF	GO:0004572	mannosyl-oligosaccharide 1,3-1,6-alpha-m...	1	1	0.01	0.0052	Mannosyl-Oligosaccharide 1,3-1,6-Alpha-M... [GO:0004572] (p=5.20E-03)
CLASP1	MF	GO:0044822	poly(A) RNA binding	1071	55	29.41	2.9e-06	Poly(A) Rna Binding [GO:0044822] (p=2.90E-06)
CLEC16A	MF	GO:0005515	protein binding	6062	245	203.02	8.9e-07	Protein Binding [GO:0005515] (p=8.90E-07)
CLIC4	MF	GO:0003677	DNA binding	1534	28	9.85	5.8e-08	Dna Binding [GO:0003677] (p=5.80E-08)
CLUL1	MF	GO:0047708	biotinidase activity	1	1	0	0.0014	Biotinidase Activity [GO:0047708] (p=1.40E-03)
CNKSR2	MF	GO:0001076	RNA polymerase II transcription factor b...	82	4	0.46	0.0011	Rna Polymerase Ii Transcription Factor B... [GO:0001076] (p=1.10E-03)
COG1	MF	GO:0003677	DNA binding	1534	32	15.46	2.6e-05	Dna Binding [GO:0003677] (p=2.60E-05)
CPE	MF	GO:0004095	carnitine O-palmitoyltransferase activit...	4	2	0.02	0.00013	Carnitine O-Palmitoyltransferase Activit... [GO:0004095] (p=1.30E-04)
CPLX4	MF	GO:0005319	lipid transporter activity	46	2	0.09	0.0033	Lipid Transporter Activity [GO:0005319] (p=3.30E-03)
CPT1A	MF	GO:0004887	thyroid hormone receptor activity	5	2	0.08	0.0022	Thyroid Hormone Receptor Activity [GO:0004887] (p=2.20E-03)
CPT2	MF	GO:0017127	cholesterol transporter activity	3	1	0	0.0044	Cholesterol Transporter Activity [GO:0017127] (p=4.40E-03)
CRB2	MF	GO:0017127	cholesterol transporter activity	3	2	0.02	0.00014	Cholesterol Transporter Activity [GO:0017127] (p=1.40E-04)
CRIM1	MF	GO:0003677	DNA binding	1534	75	36.98	3.7e-10	Dna Binding [GO:0003677] (p=3.70E-10)
CROCCP3	MF	GO:0005085	guanyl-nucleotide exchange factor activi...	154	7	1.22	0.00021	Guanyl-Nucleotide Exchange Factor Activi... [GO:0005085] (p=2.10E-04)
CROT	MF	GO:0003724	RNA helicase activity	27	5	0.74	0.00074	Rna Helicase Activity [GO:0003724] (p=7.40E-04)
CSTF1	MF	GO:0003676	nucleic acid binding	2795	61	40.59	0.00018	Nucleic Acid Binding [GO:0003676] (p=1.80E-04)
CTBP2	MF	GO:0003968	RNA-directed RNA polymerase activity	1	1	0	0.0041	Rna-Directed Rna Polymerase Activity [GO:0003968] (p=4.10E-03)
CTBS	MF	GO:0003676	nucleic acid binding	2795	129	84.5	2e-08	Nucleic Acid Binding [GO:0003676] (p=2.00E-08)
CUEDC1	MF	GO:0005223	intracellular cGMP activated cation chan...	4	1	0	0.002	Intracellular Cgmp Activated Cation Chan... [GO:0005223] (p=2.00E-03)
CYTH1	MF	GO:0005515	protein binding	6062	140	114.99	9.7e-05	Protein Binding [GO:0005515] (p=9.70E-05)
DCAF8	MF	GO:0008134	transcription factor binding	342	17	7.84	0.0022	Transcription Factor Binding [GO:0008134] (p=2.20E-03)
DDB1	MF	GO:0004572	mannosyl-oligosaccharide 1,3-1,6-alpha-m...	1	1	0.01	0.005	Mannosyl-Oligosaccharide 1,3-1,6-Alpha-M... [GO:0004572] (p=5.00E-03)
DDC	MF	GO:0047555	3',5'-cyclic-GMP phosphodiesterase activ...	8	1	0.01	0.0055	3',5'-Cyclic-Gmp Phosphodiesterase Activ... [GO:0047555] (p=5.50E-03)
DDX19A	MF	GO:0003677	DNA binding	1534	42	19.55	5.1e-07	Dna Binding [GO:0003677] (p=5.10E-07)
DFFB	MF	GO:0008073	ornithine decarboxylase inhibitor activi...	2	1	0	0.0022	Ornithine Decarboxylase Inhibitor Activi... [GO:0008073] (p=2.20E-03)
DGKD	MF	GO:0005515	protein binding	6062	131	103.61	7.3e-06	Protein Binding [GO:0005515] (p=7.30E-06)
DHDDS	MF	GO:0033872	[heparan sulfate]-glucosamine 3-sulfotra...	1	1	0.01	0.0082	[Heparan Sulfate]-Glucosamine 3-Sulfotra... [GO:0033872] (p=8.20E-03)
DHX16	MF	GO:0004723	calcium-dependent protein serine/threoni...	6	1	0	0.0036	Calcium-Dependent Protein Serine/Threoni... [GO:0004723] (p=3.60E-03)
DIAPH1	MF	GO:0008134	transcription factor binding	342	15	5.41	0.00033	Transcription Factor Binding [GO:0008134] (p=3.30E-04)
DIMT1	MF	GO:0003724	RNA helicase activity	27	5	0.56	0.0002	Rna Helicase Activity [GO:0003724] (p=2.00E-04)
DISC1	MF	GO:0004190	aspartic-type endopeptidase activity	15	2	0.07	0.0023	Aspartic-Type Endopeptidase Activity [GO:0004190] (p=2.30E-03)
DNAH7	MF	GO:0030507	spectrin binding	19	2	0.06	0.0017	Spectrin Binding [GO:0030507] (p=1.70E-03)
DNAH9	MF	GO:0008092	cytoskeletal protein binding	565	5	1.12	0.0041	Cytoskeletal Protein Binding [GO:0008092] (p=4.10E-03)
DNALI1	MF	GO:0004572	mannosyl-oligosaccharide 1,3-1,6-alpha-m...	1	1	0	0.0034	Mannosyl-Oligosaccharide 1,3-1,6-Alpha-M... [GO:0004572] (p=3.40E-03)
DNMBP	MF	GO:0008134	transcription factor binding	342	25	10.61	6e-05	Transcription Factor Binding [GO:0008134] (p=6.00E-05)
DPYSL3	MF	GO:0009881	photoreceptor activity	14	2	0.09	0.0035	Photoreceptor Activity [GO:0009881] (p=3.50E-03)
DSCAML1	MF	GO:0003677	DNA binding	1534	15	6.52	0.0011	Dna Binding [GO:0003677] (p=1.10E-03)
DSP	MF	GO:0008134	transcription factor binding	342	21	8.38	9.9e-05	Transcription Factor Binding [GO:0008134] (p=9.90E-05)
DUSP10	MF	GO:0005251	delayed rectifier potassium channel acti...	15	2	0.07	0.0023	Delayed Rectifier Potassium Channel Acti... [GO:0005251] (p=2.30E-03)
DVL3	MF	GO:0003682	chromatin binding	306	15	3.96	9.2e-06	Chromatin Binding [GO:0003682] (p=9.20E-06)
DYNC2H1	MF	GO:0004572	mannosyl-oligosaccharide 1,3-1,6-alpha-m...	1	1	0	0.004	Mannosyl-Oligosaccharide 1,3-1,6-Alpha-M... [GO:0004572] (p=4.00E-03)
DZIP1L	MF	GO:0001106	RNA polymerase II transcription corepres...	18	2	0.04	0.00087	Rna Polymerase Ii Transcription Corepres... [GO:0001106] (p=8.70E-04)
EFHC1	MF	GO:0005515	protein binding	6062	151	125.17	0.00011	Protein Binding [GO:0005515] (p=1.10E-04)
ELOVL2	MF	GO:0003677	DNA binding	1534	7	1.97	0.0013	Dna Binding [GO:0003677] (p=1.30E-03)
ELOVL4	MF	GO:0005249	voltage-gated potassium channel activity	43	4	0.16	1.9e-05	Voltage-Gated Potassium Channel Activity [GO:0005249] (p=1.90E-05)
EMC1	MF	GO:0017127	cholesterol transporter activity	3	2	0.01	6e-05	Cholesterol Transporter Activity [GO:0017127] (p=6.00E-05)
EPB41	MF	GO:0003677	DNA binding	1534	23	12.12	0.0013	Dna Binding [GO:0003677] (p=1.30E-03)
EPB41L2	MF	GO:0008134	transcription factor binding	342	29	13.45	7.8e-05	Transcription Factor Binding [GO:0008134] (p=7.80E-05)
EPS8	MF	GO:0017127	cholesterol transporter activity	3	2	0.04	0.00062	Cholesterol Transporter Activity [GO:0017127] (p=6.20E-04)
ERCC1	MF	GO:0017111	nucleoside-triphosphatase activity	549	14	4.61	0.00017	Nucleoside-Triphosphatase Activity [GO:0017111] (p=1.70E-04)
ESRRB	MF	GO:0005249	voltage-gated potassium channel activity	43	3	0.15	0.00043	Voltage-Gated Potassium Channel Activity [GO:0005249] (p=4.30E-04)
EXOC6	MF	GO:0005249	voltage-gated potassium channel activity	43	3	0.06	2.5e-05	Voltage-Gated Potassium Channel Activity [GO:0005249] (p=2.50E-05)
EXOC8	MF	GO:0001103	RNA polymerase II repressing transcripti...	22	3	0.17	0.00057	Rna Polymerase Ii Repressing Transcripti... [GO:0001103] (p=5.70E-04)
EXOSC10	MF	GO:0003968	RNA-directed RNA polymerase activity	1	1	0	0.0014	Rna-Directed Rna Polymerase Activity [GO:0003968] (p=1.40E-03)
EYS	MF	GO:0004572	mannosyl-oligosaccharide 1,3-1,6-alpha-m...	1	1	0	0.00079	Mannosyl-Oligosaccharide 1,3-1,6-Alpha-M... [GO:0004572] (p=7.90E-04)
EZH1	MF	GO:0001918	farnesylated protein binding	1	1	0	0.0026	Farnesylated Protein Binding [GO:0001918] (p=2.60E-03)
FAIM	MF	GO:0005249	voltage-gated potassium channel activity	43	2	0.05	0.00095	Voltage-Gated Potassium Channel Activity [GO:0005249] (p=9.50E-04)
FAM161A	MF	GO:0008171	O-methyltransferase activity	14	2	0.06	0.0013	O-Methyltransferase Activity [GO:0008171] (p=1.30E-03)
FAM171A2	MF	GO:0004872	receptor activity	468	3	0.28	0.0018	Receptor Activity [GO:0004872] (p=1.80E-03)
FAM185A	MF	GO:0004677	DNA-dependent protein kinase activity	3	1	0	0.0015	Dna-Dependent Protein Kinase Activity [GO:0004677] (p=1.50E-03)
FAM222A	MF	GO:0019888	protein phosphatase regulator activity	55	2	0.08	0.0029	Protein Phosphatase Regulator Activity [GO:0019888] (p=2.90E-03)
FBXO22	MF	GO:0003677	DNA binding	1534	28	10.76	5.4e-07	Dna Binding [GO:0003677] (p=5.40E-07)
FHOD3	MF	GO:0051287	NAD binding	42	3	0.34	0.0047	Nad Binding [GO:0051287] (p=4.70E-03)
FNTA	MF	GO:0003676	nucleic acid binding	2795	13	6.35	0.0033	Nucleic Acid Binding [GO:0003676] (p=3.30E-03)
FRMD4B	MF	GO:0008134	transcription factor binding	342	16	6.12	0.00041	Transcription Factor Binding [GO:0008134] (p=4.10E-04)
FRYL	MF	GO:0008134	transcription factor binding	342	38	16.08	6.4e-07	Transcription Factor Binding [GO:0008134] (p=6.40E-07)
FSD1L	MF	GO:0005516	calmodulin binding	124	8	2.21	0.0016	Calmodulin Binding [GO:0005516] (p=1.60E-03)
FYCO1	MF	GO:0003677	DNA binding	1534	60	26.67	2.5e-10	Dna Binding [GO:0003677] (p=2.50E-10)
GALNT2	MF	GO:0004572	mannosyl-oligosaccharide 1,3-1,6-alpha-m...	1	1	0.01	0.005	Mannosyl-Oligosaccharide 1,3-1,6-Alpha-M... [GO:0004572] (p=5.00E-03)
GATAD2A	MF	GO:0044822	poly(A) RNA binding	1071	12	3.17	2.6e-05	Poly(A) Rna Binding [GO:0044822] (p=2.60E-05)
GBF1	MF	GO:0005515	protein binding	6062	290	241.95	2.5e-07	Protein Binding [GO:0005515] (p=2.50E-07)
GLB1L2	MF	GO:0015227	acyl carnitine transmembrane transporter...	1	1	0	0.0003	Acyl Carnitine Transmembrane Transporter... [GO:0015227] (p=3.00E-04)
GNAT1	MF	GO:0005249	voltage-gated potassium channel activity	43	3	0.17	0.00059	Voltage-Gated Potassium Channel Activity [GO:0005249] (p=5.90E-04)
GNB1	MF	GO:0005249	voltage-gated potassium channel activity	43	5	0.44	7e-05	Voltage-Gated Potassium Channel Activity [GO:0005249] (p=7.00E-05)
GNG12	MF	GO:0004190	aspartic-type endopeptidase activity	15	2	0.07	0.0022	Aspartic-Type Endopeptidase Activity [GO:0004190] (p=2.20E-03)
GNGT1	MF	GO:0005223	intracellular cGMP activated cation chan...	4	1	0	0.0016	Intracellular Cgmp Activated Cation Chan... [GO:0005223] (p=1.60E-03)
GON4L	MF	GO:0003676	nucleic acid binding	2795	281	179.49	7e-19	Nucleic Acid Binding [GO:0003676] (p=7.00E-19)
GORASP2	MF	GO:0003676	nucleic acid binding	2795	144	96.92	2.4e-08	Nucleic Acid Binding [GO:0003676] (p=2.40E-08)
GPR137B	MF	GO:0005515	protein binding	6062	225	188.65	9.8e-06	Protein Binding [GO:0005515] (p=9.80E-06)
GPR160	MF	GO:0004572	mannosyl-oligosaccharide 1,3-1,6-alpha-m...	1	1	0	0.0017	Mannosyl-Oligosaccharide 1,3-1,6-Alpha-M... [GO:0004572] (p=1.70E-03)
GRIPAP1	MF	GO:0008168	methyltransferase activity	163	14	4.91	0.0004	Methyltransferase Activity [GO:0008168] (p=4.00E-04)
GSKIP	MF	GO:0004114	3',5'-cyclic-nucleotide phosphodiesteras...	19	3	0.12	0.00021	3',5'-Cyclic-Nucleotide Phosphodiesteras... [GO:0004114] (p=2.10E-04)
GTF3C1	MF	GO:0032135	DNA insertion or deletion binding	5	3	0.13	0.00015	Dna Insertion Or Deletion Binding [GO:0032135] (p=1.50E-04)
GTPBP1	MF	GO:0003676	nucleic acid binding	2795	63	38.93	9.4e-06	Nucleic Acid Binding [GO:0003676] (p=9.40E-06)
GTPBP2	MF	GO:0003677	DNA binding	1534	21	9.7	0.00031	Dna Binding [GO:0003677] (p=3.10E-04)
GUCA1A	MF	GO:0001786	phosphatidylserine binding	14	2	0.07	0.0019	Phosphatidylserine Binding [GO:0001786] (p=1.90E-03)
GUCA1B	MF	GO:0003779	actin binding	274	9	2.6	0.0011	Actin Binding [GO:0003779] (p=1.10E-03)
H2AFY	MF	GO:0044822	poly(A) RNA binding	1071	32	15.02	2.5e-05	Poly(A) Rna Binding [GO:0044822] (p=2.50E-05)
HCN1	MF	GO:0004190	aspartic-type endopeptidase activity	15	2	0.09	0.0037	Aspartic-Type Endopeptidase Activity [GO:0004190] (p=3.70E-03)
HEG1	MF	GO:0004572	mannosyl-oligosaccharide 1,3-1,6-alpha-m...	1	1	0	0.0027	Mannosyl-Oligosaccharide 1,3-1,6-Alpha-M... [GO:0004572] (p=2.70E-03)
HEYL	MF	GO:0003677	DNA binding	1534	36	16.52	2.2e-06	Dna Binding [GO:0003677] (p=2.20E-06)
HKR1	MF	GO:0016887	ATPase activity	284	3	0.34	0.004	Atpase Activity [GO:0016887] (p=4.00E-03)
HNRNPF	MF	GO:0046872	metal ion binding	2735	29	16.75	0.00066	Metal Ion Binding [GO:0046872] (p=6.60E-04)
HNRNPUL1	MF	GO:0003676	nucleic acid binding	2795	131	91.68	1.4e-06	Nucleic Acid Binding [GO:0003676] (p=1.40E-06)
HPS4	MF	GO:0003676	nucleic acid binding	2795	166	114.04	1.2e-08	Nucleic Acid Binding [GO:0003676] (p=1.20E-08)
HS3ST3B1	MF	GO:0003779	actin binding	274	8	2.22	0.0016	Actin Binding [GO:0003779] (p=1.60E-03)
HS6ST1	MF	GO:0016509	long-chain-3-hydroxyacyl-CoA dehydrogena...	2	1	0.01	0.0067	Long-Chain-3-Hydroxyacyl-Coa Dehydrogena... [GO:0016509] (p=6.70E-03)
HSPA4	MF	GO:0017127	cholesterol transporter activity	3	1	0.01	0.0068	Cholesterol Transporter Activity [GO:0017127] (p=6.80E-03)
HYDIN	MF	GO:0003677	DNA binding	1534	69	35.46	1.3e-08	Dna Binding [GO:0003677] (p=1.30E-08)
ICMT	MF	GO:0000701	purine-specific mismatch base pair DNA N...	1	1	0	0.0025	Purine-Specific Mismatch Base Pair Dna N... [GO:0000701] (p=2.50E-03)
IDE	MF	GO:0008134	transcription factor binding	342	19	8.38	0.00074	Transcription Factor Binding [GO:0008134] (p=7.40E-04)
IFT172	MF	GO:0003727	single-stranded RNA binding	41	4	0.23	7.3e-05	Single-Stranded Rna Binding [GO:0003727] (p=7.30E-05)
IFT57	MF	GO:0032135	DNA insertion or deletion binding	5	2	0.04	0.0007	Dna Insertion Or Deletion Binding [GO:0032135] (p=7.00E-04)
IFT81	MF	GO:0003676	nucleic acid binding	2795	139	90.85	4.6e-09	Nucleic Acid Binding [GO:0003676] (p=4.60E-09)
IGDCC4	MF	GO:0008134	transcription factor binding	342	31	13.14	7.6e-06	Transcription Factor Binding [GO:0008134] (p=7.60E-06)
IGSF9	MF	GO:0032561	guanyl ribonucleotide binding	291	4	0.55	0.0018	Guanyl Ribonucleotide Binding [GO:0032561] (p=1.80E-03)
IKBKB	MF	GO:0005085	guanyl-nucleotide exchange factor activi...	154	7	1.73	0.0017	Guanyl-Nucleotide Exchange Factor Activi... [GO:0005085] (p=1.70E-03)
ILF3	MF	GO:0003676	nucleic acid binding	2795	96	65.44	9.9e-06	Nucleic Acid Binding [GO:0003676] (p=9.90E-06)
IMPDH1	MF	GO:0008048	calcium sensitive guanylate cyclase acti...	4	1	0	0.0024	Calcium Sensitive Guanylate Cyclase Acti... [GO:0008048] (p=2.40E-03)
IMPG1	MF	GO:0005222	intracellular cAMP activated cation chan...	5	2	0.04	0.00053	Intracellular Camp Activated Cation Chan... [GO:0005222] (p=5.30E-04)
IMPG2	MF	GO:0005516	calmodulin binding	124	8	2.06	0.001	Calmodulin Binding [GO:0005516] (p=1.00E-03)
INTU	MF	GO:0003677	DNA binding	1534	37	16.67	9.8e-07	Dna Binding [GO:0003677] (p=9.80E-07)
IQCE	MF	GO:0003676	nucleic acid binding	2795	54	34.79	0.00015	Nucleic Acid Binding [GO:0003676] (p=1.50E-04)
IQGAP2	MF	GO:0001190	RNA polymerase II transcription factor b...	25	3	0.24	0.0018	Rna Polymerase Ii Transcription Factor B... [GO:0001190] (p=1.80E-03)
IRAK1BP1	MF	GO:0004572	mannosyl-oligosaccharide 1,3-1,6-alpha-m...	1	1	0	0.0047	Mannosyl-Oligosaccharide 1,3-1,6-Alpha-M... [GO:0004572] (p=4.70E-03)
JAM3	MF	GO:0004859	phospholipase inhibitor activity	7	1	0.01	0.0083	Phospholipase Inhibitor Activity [GO:0004859] (p=8.30E-03)
KANSL3	MF	GO:0003724	RNA helicase activity	27	5	0.49	0.00011	Rna Helicase Activity [GO:0003724] (p=1.10E-04)
KBTBD11	MF	GO:0046975	histone methyltransferase activity (H3-K...	3	1	0.01	0.01	Histone Methyltransferase Activity (H3-K... [GO:0046975] (p=1.00E-02)
KCNB1	MF	GO:0017127	cholesterol transporter activity	3	2	0.02	0.0001	Cholesterol Transporter Activity [GO:0017127] (p=1.00E-04)
KCNV2	MF	GO:0032555	purine ribonucleotide binding	1369	6	1.76	0.0044	Purine Ribonucleotide Binding [GO:0032555] (p=4.40E-03)
KCTD15	MF	GO:0004190	aspartic-type endopeptidase activity	15	2	0.09	0.0032	Aspartic-Type Endopeptidase Activity [GO:0004190] (p=3.20E-03)
KDM5B	MF	GO:0001103	RNA polymerase II repressing transcripti...	22	3	0.23	0.0014	Rna Polymerase Ii Repressing Transcripti... [GO:0001103] (p=1.40E-03)
KHSRP	MF	GO:0003676	nucleic acid binding	2795	236	160.43	2.2e-12	Nucleic Acid Binding [GO:0003676] (p=2.20E-12)
KIAA0556	MF	GO:0010340	carboxyl-O-methyltransferase activity	5	2	0.06	0.0012	Carboxyl-O-Methyltransferase Activity [GO:0010340] (p=1.20E-03)
KIAA1407	MF	GO:0001103	RNA polymerase II repressing transcripti...	22	3	0.18	0.00073	Rna Polymerase Ii Repressing Transcripti... [GO:0001103] (p=7.30E-04)
KIAA1549	MF	GO:0017127	cholesterol transporter activity	3	2	0.05	0.00069	Cholesterol Transporter Activity [GO:0017127] (p=6.90E-04)
KIAA1614	MF	GO:0005249	voltage-gated potassium channel activity	43	2	0.04	0.00062	Voltage-Gated Potassium Channel Activity [GO:0005249] (p=6.20E-04)
KIF3B	MF	GO:0003676	nucleic acid binding	2795	131	96.09	2.2e-05	Nucleic Acid Binding [GO:0003676] (p=2.20E-05)
KIF9	MF	GO:0000035	acyl binding	1	1	0	0.00069	Acyl Binding [GO:0000035] (p=6.90E-04)
KIFC3	MF	GO:0015485	cholesterol binding	18	1	0.01	0.0089	Cholesterol Binding [GO:0015485] (p=8.90E-03)
KLHL18	MF	GO:0003677	DNA binding	1534	54	34.55	0.00041	Dna Binding [GO:0003677] (p=4.10E-04)
KREMEN2	MF	GO:0017127	cholesterol transporter activity	3	2	0	3.2e-06	Cholesterol Transporter Activity [GO:0017127] (p=3.20E-06)
KRI1	MF	GO:0008429	phosphatidylethanolamine binding	6	1	0.01	0.0059	Phosphatidylethanolamine Binding [GO:0008429] (p=5.90E-03)
LAPTM4B	MF	GO:0016918	retinal binding	10	2	0.07	0.0023	Retinal Binding [GO:0016918] (p=2.30E-03)
LETM1	MF	GO:0004642	phosphoribosylformylglycinamidine syntha...	1	1	0	0.0011	Phosphoribosylformylglycinamidine Syntha... [GO:0004642] (p=1.10E-03)
LGALSL	MF	GO:0005249	voltage-gated potassium channel activity	43	3	0.16	0.0005	Voltage-Gated Potassium Channel Activity [GO:0005249] (p=5.00E-04)
LIMA1	MF	GO:0008134	transcription factor binding	342	21	9.12	0.00032	Transcription Factor Binding [GO:0008134] (p=3.20E-04)
LINC00265	MF	GO:0003677	DNA binding	1534	25	11.67	0.00011	Dna Binding [GO:0003677] (p=1.10E-04)
LMOD1	MF	GO:0047708	biotinidase activity	1	1	0	0.0013	Biotinidase Activity [GO:0047708] (p=1.30E-03)
LRRC34	MF	GO:0004572	mannosyl-oligosaccharide 1,3-1,6-alpha-m...	1	1	0	0.0026	Mannosyl-Oligosaccharide 1,3-1,6-Alpha-M... [GO:0004572] (p=2.60E-03)
LRRC39	MF	GO:0000701	purine-specific mismatch base pair DNA N...	1	1	0	0.0018	Purine-Specific Mismatch Base Pair Dna N... [GO:0000701] (p=1.80E-03)
LRRC48	MF	GO:0005119	smoothened binding	3	1	0.01	0.0056	Smoothened Binding [GO:0005119] (p=5.60E-03)
LRRC57	MF	GO:0003677	DNA binding	1534	27	8.64	8.3e-09	Dna Binding [GO:0003677] (p=8.30E-09)
LZTS1	MF	GO:0004095	carnitine O-palmitoyltransferase activit...	4	2	0.03	0.00042	Carnitine O-Palmitoyltransferase Activit... [GO:0004095] (p=4.20E-04)
LZTS3	MF	GO:0017127	cholesterol transporter activity	3	2	0.04	0.00065	Cholesterol Transporter Activity [GO:0017127] (p=6.50E-04)
MAATS1	MF	GO:0004190	aspartic-type endopeptidase activity	15	2	0.04	0.00076	Aspartic-Type Endopeptidase Activity [GO:0004190] (p=7.60E-04)
MAB21L1	MF	GO:0015616	DNA translocase activity	2	1	0	0.0038	Dna Translocase Activity [GO:0015616] (p=3.80E-03)
MACF1	MF	GO:0046966	thyroid hormone receptor binding	24	4	0.33	0.00031	Thyroid Hormone Receptor Binding [GO:0046966] (p=3.10E-04)
MADD	MF	GO:0003724	RNA helicase activity	27	3	0.25	0.0019	Rna Helicase Activity [GO:0003724] (p=1.90E-03)
MAK	MF	GO:0001103	RNA polymerase II repressing transcripti...	22	4	0.42	0.00069	Rna Polymerase Ii Repressing Transcripti... [GO:0001103] (p=6.90E-04)
MAN2A2	MF	GO:0003677	DNA binding	1534	15	5.91	0.00033	Dna Binding [GO:0003677] (p=3.30E-04)
MAP2	MF	GO:0008134	transcription factor binding	342	19	7.91	0.00036	Transcription Factor Binding [GO:0008134] (p=3.60E-04)
MBD1	MF	GO:0003676	nucleic acid binding	2795	111	69.86	1.5e-08	Nucleic Acid Binding [GO:0003676] (p=1.50E-08)
MCUR1	MF	GO:0017127	cholesterol transporter activity	3	2	0.05	0.00075	Cholesterol Transporter Activity [GO:0017127] (p=7.50E-04)
MDC1	MF	GO:0003677	DNA binding	1534	107	57.89	3.8e-11	Dna Binding [GO:0003677] (p=3.80E-11)
MDM1	MF	GO:0003677	DNA binding	1534	86	48.8	3.8e-08	Dna Binding [GO:0003677] (p=3.80E-08)
ME2	MF	GO:0001103	RNA polymerase II repressing transcripti...	22	8	0.76	4e-07	Rna Polymerase Ii Repressing Transcripti... [GO:0001103] (p=4.00E-07)
MEF2C	MF	GO:0005516	calmodulin binding	124	6	0.81	0.00015	Calmodulin Binding [GO:0005516] (p=1.50E-04)
MEF2D	MF	GO:0001103	RNA polymerase II repressing transcripti...	22	7	0.64	1.9e-06	Rna Polymerase Ii Repressing Transcripti... [GO:0001103] (p=1.90E-06)
MEGF9	MF	GO:0008134	transcription factor binding	342	32	12.23	5.7e-07	Transcription Factor Binding [GO:0008134] (p=5.70E-07)
MEIS1	MF	GO:0045504	dynein heavy chain binding	1	1	0.01	0.0052	Dynein Heavy Chain Binding [GO:0045504] (p=5.20E-03)
MEIS2	MF	GO:0001103	RNA polymerase II repressing transcripti...	22	4	0.16	1.7e-05	Rna Polymerase Ii Repressing Transcripti... [GO:0001103] (p=1.70E-05)
METTL20	MF	GO:0003677	DNA binding	1534	40	21.67	5.5e-05	Dna Binding [GO:0003677] (p=5.50E-05)
MFGE8	MF	GO:0005223	intracellular cGMP activated cation chan...	4	1	0	0.0028	Intracellular Cgmp Activated Cation Chan... [GO:0005223] (p=2.80E-03)
MLF1	MF	GO:0004572	mannosyl-oligosaccharide 1,3-1,6-alpha-m...	1	1	0	0.0013	Mannosyl-Oligosaccharide 1,3-1,6-Alpha-M... [GO:0004572] (p=1.30E-03)
MLXIP	MF	GO:0008798	beta-aspartyl-peptidase activity	2	1	0	0.0018	Beta-Aspartyl-Peptidase Activity [GO:0008798] (p=1.80E-03)
MPP4	MF	GO:0046873	metal ion transmembrane transporter acti...	226	7	1.65	0.0013	Metal Ion Transmembrane Transporter Acti... [GO:0046873] (p=1.30E-03)
MSH2	MF	GO:0003676	nucleic acid binding	2795	180	125.09	7.7e-09	Nucleic Acid Binding [GO:0003676] (p=7.70E-09)
MSI2	MF	GO:0003682	chromatin binding	306	18	6.08	3.7e-05	Chromatin Binding [GO:0003682] (p=3.70E-05)
MTA2	MF	GO:0000309	nicotinamide-nucleotide adenylyltransfer...	3	1	0	0.0036	Nicotinamide-Nucleotide Adenylyltransfer... [GO:0000309] (p=3.60E-03)
MTFR1	MF	GO:0016409	palmitoyltransferase activity	29	3	0.17	0.00068	Palmitoyltransferase Activity [GO:0016409] (p=6.80E-04)
MTMR7	MF	GO:0003676	nucleic acid binding	2795	209	142.48	5.9e-11	Nucleic Acid Binding [GO:0003676] (p=5.90E-11)
MYNN	MF	GO:0003676	nucleic acid binding	2795	251	154.63	2.3e-19	Nucleic Acid Binding [GO:0003676] (p=2.30E-19)
MYO3B	MF	GO:0005516	calmodulin binding	124	5	0.72	0.00075	Calmodulin Binding [GO:0005516] (p=7.50E-04)
NA	MF	GO:0004572	mannosyl-oligosaccharide 1,3-1,6-alpha-m...	1	1	0	0.0013	Mannosyl-Oligosaccharide 1,3-1,6-Alpha-M... [GO:0004572] (p=1.30E-03)
NA	MF	GO:0005088	Ras guanyl-nucleotide exchange factor ac...	98	3	0.13	0.00023	Ras Guanyl-Nucleotide Exchange Factor Ac... [GO:0005088] (p=2.30E-04)
NAA25	MF	GO:0001103	RNA polymerase II repressing transcripti...	22	5	0.39	3.3e-05	Rna Polymerase Ii Repressing Transcripti... [GO:0001103] (p=3.30E-05)
NBPF10	MF	GO:0032452	histone demethylase activity	16	3	0.11	0.00017	Histone Demethylase Activity [GO:0032452] (p=1.70E-04)
NBPF9	MF	GO:0051864	histone demethylase activity (H3-K36 spe...	5	2	0.02	0.00016	Histone Demethylase Activity (H3-K36 Spe... [GO:0051864] (p=1.60E-04)
NCSTN	MF	GO:0003676	nucleic acid binding	2795	31	16.84	9.9e-05	Nucleic Acid Binding [GO:0003676] (p=9.90E-05)
NDUFA10	MF	GO:0003723	RNA binding	1363	32	16.29	0.0001	Rna Binding [GO:0003723] (p=1.00E-04)
NEDD4	MF	GO:0005515	protein binding	6062	117	99.42	0.0028	Protein Binding [GO:0005515] (p=2.80E-03)
NME9	MF	GO:0005149	interleukin-1 receptor binding	5	1	0	0.003	Interleukin-1 Receptor Binding [GO:0005149] (p=3.00E-03)
NOP9	MF	GO:0001025	RNA polymerase III transcription factor ...	2	1	0	0.0026	Rna Polymerase Iii Transcription Factor ... [GO:0001025] (p=2.60E-03)
NPHP1	MF	GO:0004572	mannosyl-oligosaccharide 1,3-1,6-alpha-m...	1	1	0.01	0.0069	Mannosyl-Oligosaccharide 1,3-1,6-Alpha-M... [GO:0004572] (p=6.90E-03)
NPHP4	MF	GO:0046914	transition metal ion binding	976	35	17.93	8.1e-05	Transition Metal Ion Binding [GO:0046914] (p=8.10E-05)
NPTX1	MF	GO:0030623	U5 snRNA binding	1	1	0	0.00049	U5 Snrna Binding [GO:0030623] (p=4.90E-04)
NR2C2	MF	GO:0004563	beta-N-acetylhexosaminidase activity	4	1	0	0.0039	Beta-N-Acetylhexosaminidase Activity [GO:0004563] (p=3.90E-03)
NR2E3	MF	GO:0032029	myosin tail binding	1	1	0	0.00099	Myosin Tail Binding [GO:0032029] (p=9.90E-04)
NRG4	MF	GO:0004572	mannosyl-oligosaccharide 1,3-1,6-alpha-m...	1	1	0	0.0028	Mannosyl-Oligosaccharide 1,3-1,6-Alpha-M... [GO:0004572] (p=2.80E-03)
NRL	MF	GO:0047555	3',5'-cyclic-GMP phosphodiesterase activ...	8	1	0.01	0.0055	3',5'-Cyclic-Gmp Phosphodiesterase Activ... [GO:0047555] (p=5.50E-03)
NT5E	MF	GO:0005249	voltage-gated potassium channel activity	43	3	0.21	0.0012	Voltage-Gated Potassium Channel Activity [GO:0005249] (p=1.20E-03)
ORC3	MF	GO:0003676	nucleic acid binding	2795	95	56.88	8e-09	Nucleic Acid Binding [GO:0003676] (p=8.00E-09)
OSBP2	MF	GO:0004723	calcium-dependent protein serine/threoni...	6	1	0	0.0036	Calcium-Dependent Protein Serine/Threoni... [GO:0004723] (p=3.60E-03)
OTX2	MF	GO:0016309	1-phosphatidylinositol-5-phosphate 4-kin...	3	1	0	0.0038	1-Phosphatidylinositol-5-Phosphate 4-Kin... [GO:0016309] (p=3.80E-03)
PABPC4	MF	GO:0003676	nucleic acid binding	2795	153	109.62	9.5e-07	Nucleic Acid Binding [GO:0003676] (p=9.50E-07)
PAIP2B	MF	GO:0005516	calmodulin binding	124	7	1.36	0.00041	Calmodulin Binding [GO:0005516] (p=4.10E-04)
PAQR4	MF	GO:0047555	3',5'-cyclic-GMP phosphodiesterase activ...	8	1	0.01	0.0055	3',5'-Cyclic-Gmp Phosphodiesterase Activ... [GO:0047555] (p=5.50E-03)
PARD6B	MF	GO:0016747	transferase activity, transferring acyl ...	151	4	0.54	0.0019	Transferase Activity, Transferring Acyl ... [GO:0016747] (p=1.90E-03)
PARP1	MF	GO:0004637	phosphoribosylamine-glycine ligase activ...	1	1	0.01	0.0079	Phosphoribosylamine-Glycine Ligase Activ... [GO:0004637] (p=7.90E-03)
PASK	MF	GO:0004991	parathyroid hormone receptor activity	2	1	0.01	0.0057	Parathyroid Hormone Receptor Activity [GO:0004991] (p=5.70E-03)
PBLD	MF	GO:0004642	phosphoribosylformylglycinamidine syntha...	1	1	0.01	0.006	Phosphoribosylformylglycinamidine Syntha... [GO:0004642] (p=6.00E-03)
PCBD2	MF	GO:0001085	RNA polymerase II transcription factor b...	68	6	1.07	0.00067	Rna Polymerase Ii Transcription Factor B... [GO:0001085] (p=6.70E-04)
PCDH15	MF	GO:0051864	histone demethylase activity (H3-K36 spe...	5	2	0.05	0.0011	Histone Demethylase Activity (H3-K36 Spe... [GO:0051864] (p=1.10E-03)
PCMTD2	MF	GO:0004677	DNA-dependent protein kinase activity	3	1	0	0.0024	Dna-Dependent Protein Kinase Activity [GO:0004677] (p=2.40E-03)
PCNA	MF	GO:0017017	MAP kinase tyrosine/serine/threonine pho...	10	2	0.02	0.00026	Map Kinase Tyrosine/Serine/Threonine Pho... [GO:0017017] (p=2.60E-04)
PDC	MF	GO:0009881	photoreceptor activity	14	2	0.09	0.0034	Photoreceptor Activity [GO:0009881] (p=3.40E-03)
PDE4DIP	MF	GO:0004190	aspartic-type endopeptidase activity	15	2	0.05	0.0011	Aspartic-Type Endopeptidase Activity [GO:0004190] (p=1.10E-03)
PDE6A	MF	GO:0005516	calmodulin binding	124	6	0.91	0.00028	Calmodulin Binding [GO:0005516] (p=2.80E-04)
PDE6B	MF	GO:0001085	RNA polymerase II transcription factor b...	68	2	0.07	0.0019	Rna Polymerase Ii Transcription Factor B... [GO:0001085] (p=1.90E-03)
PDE6C	MF	GO:0033872	[heparan sulfate]-glucosamine 3-sulfotra...	1	1	0	0.0025	[Heparan Sulfate]-Glucosamine 3-Sulfotra... [GO:0033872] (p=2.50E-03)
PDZD2	MF	GO:0003677	DNA binding	1534	68	37.89	5e-07	Dna Binding [GO:0003677] (p=5.00E-07)
PFAS	MF	GO:0008171	O-methyltransferase activity	14	2	0.04	0.00081	O-Methyltransferase Activity [GO:0008171] (p=8.10E-04)
PFKFB2	MF	GO:0005516	calmodulin binding	124	4	0.61	0.0032	Calmodulin Binding [GO:0005516] (p=3.20E-03)
PHF12	MF	GO:0003676	nucleic acid binding	2795	157	111.83	4.5e-07	Nucleic Acid Binding [GO:0003676] (p=4.50E-07)
PHLPP2	MF	GO:0005085	guanyl-nucleotide exchange factor activi...	154	13	5.1	0.0018	Guanyl-Nucleotide Exchange Factor Activi... [GO:0005085] (p=1.80E-03)
PIH1D2	MF	GO:0017127	cholesterol transporter activity	3	2	0	7e-06	Cholesterol Transporter Activity [GO:0017127] (p=7.00E-06)
PIP4K2C	MF	GO:0003676	nucleic acid binding	2795	24	11.87	8.9e-05	Nucleic Acid Binding [GO:0003676] (p=8.90E-05)
PITPNM1	MF	GO:0017017	MAP kinase tyrosine/serine/threonine pho...	10	2	0.08	0.0026	Map Kinase Tyrosine/Serine/Threonine Pho... [GO:0017017] (p=2.60E-03)
PITPNM3	MF	GO:0001103	RNA polymerase II repressing transcripti...	22	5	0.38	3.2e-05	Rna Polymerase Ii Repressing Transcripti... [GO:0001103] (p=3.20E-05)
PIWIL1	MF	GO:0001918	farnesylated protein binding	1	1	0	0.002	Farnesylated Protein Binding [GO:0001918] (p=2.00E-03)
PLAGL2	MF	GO:0017127	cholesterol transporter activity	3	2	0.04	0.00054	Cholesterol Transporter Activity [GO:0017127] (p=5.40E-04)
PLEKHB1	MF	GO:0000035	acyl binding	1	1	0	0.0018	Acyl Binding [GO:0000035] (p=1.80E-03)
PLEKHF2	MF	GO:1990380	Lys48-specific deubiquitinase activity	3	1	0	0.0024	Lys48-Specific Deubiquitinase Activity [GO:1990380] (p=2.40E-03)
PLS1	MF	GO:0019904	protein domain specific binding	437	12	5.22	0.006	Protein Domain Specific Binding [GO:0019904] (p=6.00E-03)
PODXL	MF	GO:0003677	DNA binding	1534	59	30.46	1.7e-07	Dna Binding [GO:0003677] (p=1.70E-07)
POFUT2	MF	GO:0015199	amino-acid betaine transmembrane transpo...	1	1	0	0.0035	Amino-Acid Betaine Transmembrane Transpo... [GO:0015199] (p=3.50E-03)
POLR2A	MF	GO:0004190	aspartic-type endopeptidase activity	15	2	0.06	0.0015	Aspartic-Type Endopeptidase Activity [GO:0004190] (p=1.50E-03)
POLR3B	MF	GO:0003676	nucleic acid binding	2795	89	60.75	2.2e-05	Nucleic Acid Binding [GO:0003676] (p=2.20E-05)
POU2F1	MF	GO:0030623	U5 snRNA binding	1	1	0	0.0026	U5 Snrna Binding [GO:0030623] (p=2.60E-03)
PPARA	MF	GO:0016773	phosphotransferase activity, alcohol gro...	527	7	1.82	0.0019	Phosphotransferase Activity, Alcohol Gro... [GO:0016773] (p=1.90E-03)
PPARGC1B	MF	GO:0008171	O-methyltransferase activity	14	2	0.12	0.0058	O-Methyltransferase Activity [GO:0008171] (p=5.80E-03)
PPEF2	MF	GO:0017127	cholesterol transporter activity	3	1	0	0.0018	Cholesterol Transporter Activity [GO:0017127] (p=1.80E-03)
PPIP5K1	MF	GO:0003677	DNA binding	1534	66	26.98	3.8e-13	Dna Binding [GO:0003677] (p=3.80E-13)
PPM1B	MF	GO:0036459	ubiquitinyl hydrolase activity	67	6	1.15	0.00099	Ubiquitinyl Hydrolase Activity [GO:0036459] (p=9.90E-04)
PPP2R2B	MF	GO:0004422	hypoxanthine phosphoribosyltransferase a...	1	1	0	0.00059	Hypoxanthine Phosphoribosyltransferase A... [GO:0004422] (p=5.90E-04)
PPP2R5E	MF	GO:0004843	ubiquitin-specific protease activity	58	3	0.28	0.0027	Ubiquitin-Specific Protease Activity [GO:0004843] (p=2.70E-03)
PROM1	MF	GO:0008048	calcium sensitive guanylate cyclase acti...	4	2	0.02	0.00016	Calcium Sensitive Guanylate Cyclase Acti... [GO:0008048] (p=1.60E-04)
PRPF8	MF	GO:0003677	DNA binding	1534	40	17.13	7.5e-08	Dna Binding [GO:0003677] (p=7.50E-08)
PRPH2	MF	GO:0005516	calmodulin binding	124	8	1.53	0.00014	Calmodulin Binding [GO:0005516] (p=1.40E-04)
PSD	MF	GO:0004012	phospholipid-translocating ATPase activi...	10	1	0	0.0039	Phospholipid-Translocating Atpase Activi... [GO:0004012] (p=3.90E-03)
PSIP1	MF	GO:0003677	DNA binding	1534	39	20.76	4.5e-05	Dna Binding [GO:0003677] (p=4.50E-05)
PTH2R	MF	GO:0047708	biotinidase activity	1	1	0	0.0031	Biotinidase Activity [GO:0047708] (p=3.10E-03)
PTPN13	MF	GO:0003677	DNA binding	1534	21	11.52	0.0036	Dna Binding [GO:0003677] (p=3.60E-03)
PTPRU	MF	GO:0005086	ARF guanyl-nucleotide exchange factor ac...	16	4	0.36	0.00036	Arf Guanyl-Nucleotide Exchange Factor Ac... [GO:0005086] (p=3.60E-04)
QRICH1	MF	GO:0015929	hexosaminidase activity	12	2	0.04	0.00055	Hexosaminidase Activity [GO:0015929] (p=5.50E-04)
R3HCC1	MF	GO:0003827	alpha-1,3-mannosylglycoprotein 2-beta-N-...	1	1	0	0.0011	Alpha-1,3-Mannosylglycoprotein 2-Beta-N-... [GO:0003827] (p=1.10E-03)
RABL2B	MF	GO:0008536	Ran GTPase binding	25	3	0.2	0.0011	Ran Gtpase Binding [GO:0008536] (p=1.10E-03)
RABL5	MF	GO:0005215	transporter activity	741	4	0.66	0.0027	Transporter Activity [GO:0005215] (p=2.70E-03)
RALGPS2	MF	GO:0003677	DNA binding	1534	71	40.31	6.1e-07	Dna Binding [GO:0003677] (p=6.10E-07)
RASGRF2	MF	GO:0017127	cholesterol transporter activity	3	2	0.04	0.00045	Cholesterol Transporter Activity [GO:0017127] (p=4.50E-04)
RASSF2	MF	GO:0005515	protein binding	6062	103	83.85	0.00046	Protein Binding [GO:0005515] (p=4.60E-04)
RBM5	MF	GO:0044822	poly(A) RNA binding	1071	60	29.31	3.8e-08	Poly(A) Rna Binding [GO:0044822] (p=3.80E-08)
RBP3	MF	GO:0034483	heparan sulfate sulfotransferase activit...	7	2	0.03	0.00027	Heparan Sulfate Sulfotransferase Activit... [GO:0034483] (p=2.70E-04)
RCBTB1	MF	GO:0003677	DNA binding	1534	69	36.98	8.1e-08	Dna Binding [GO:0003677] (p=8.10E-08)
RCVRN	MF	GO:0043522	leucine zipper domain binding	7	1	0	0.0041	Leucine Zipper Domain Binding [GO:0043522] (p=4.10E-03)
RDH12	MF	GO:0005249	voltage-gated potassium channel activity	43	3	0.1	0.00012	Voltage-Gated Potassium Channel Activity [GO:0005249] (p=1.20E-04)
REEP6	MF	GO:0003827	alpha-1,3-mannosylglycoprotein 2-beta-N-...	1	1	0	0.00059	Alpha-1,3-Mannosylglycoprotein 2-Beta-N-... [GO:0003827] (p=5.90E-04)
RHO	MF	GO:0005249	voltage-gated potassium channel activity	43	3	0.08	6.6e-05	Voltage-Gated Potassium Channel Activity [GO:0005249] (p=6.60E-05)
RHOT2	MF	GO:0032093	SAM domain binding	2	1	0	0.00099	Sam Domain Binding [GO:0032093] (p=9.90E-04)
RIC8B	MF	GO:0003676	nucleic acid binding	2795	54	37.28	0.0012	Nucleic Acid Binding [GO:0003676] (p=1.20E-03)
RIMS2	MF	GO:0004190	aspartic-type endopeptidase activity	15	2	0.05	0.0013	Aspartic-Type Endopeptidase Activity [GO:0004190] (p=1.30E-03)
RNF150	MF	GO:0003677	DNA binding	1534	23	9.7	3.3e-05	Dna Binding [GO:0003677] (p=3.30E-05)
RNF170	MF	GO:0001918	farnesylated protein binding	1	1	0	0.0036	Farnesylated Protein Binding [GO:0001918] (p=3.60E-03)
RP1	MF	GO:0004368	glycerol-3-phosphate dehydrogenase activ...	1	1	0.01	0.013	Glycerol-3-Phosphate Dehydrogenase Activ... [GO:0004368] (p=1.30E-02)
RP1L1	MF	GO:0004572	mannosyl-oligosaccharide 1,3-1,6-alpha-m...	1	1	0	0.00089	Mannosyl-Oligosaccharide 1,3-1,6-Alpha-M... [GO:0004572] (p=8.90E-04)
RPGR	MF	GO:0003677	DNA binding	1534	30	14.09	2.6e-05	Dna Binding [GO:0003677] (p=2.60E-05)
RPGRIP1	MF	GO:0005509	calcium ion binding	367	7	2.14	0.0052	Calcium Ion Binding [GO:0005509] (p=5.20E-03)
RREB1	MF	GO:0003682	chromatin binding	306	17	5.38	2.7e-05	Chromatin Binding [GO:0003682] (p=2.70E-05)
RRP1B	MF	GO:0017127	cholesterol transporter activity	3	1	0	0.003	Cholesterol Transporter Activity [GO:0017127] (p=3.00E-03)
RS1	MF	GO:0008374	O-acyltransferase activity	26	2	0.05	0.0013	O-Acyltransferase Activity [GO:0008374] (p=1.30E-03)
RSBN1L	MF	GO:0030621	U4 snRNA binding	1	1	0	0.0023	U4 Snrna Binding [GO:0030621] (p=2.30E-03)
SAMD7	MF	GO:0004572	mannosyl-oligosaccharide 1,3-1,6-alpha-m...	1	1	0	0.0011	Mannosyl-Oligosaccharide 1,3-1,6-Alpha-M... [GO:0004572] (p=1.10E-03)
SCAPER	MF	GO:0004190	aspartic-type endopeptidase activity	15	2	0.09	0.0036	Aspartic-Type Endopeptidase Activity [GO:0004190] (p=3.60E-03)
SEC22B	MF	GO:0004677	DNA-dependent protein kinase activity	3	1	0	0.0036	Dna-Dependent Protein Kinase Activity [GO:0004677] (p=3.60E-03)
SEMA3A	MF	GO:0004887	thyroid hormone receptor activity	5	2	0.08	0.0028	Thyroid Hormone Receptor Activity [GO:0004887] (p=2.80E-03)
SEMA7A	MF	GO:0005251	delayed rectifier potassium channel acti...	15	2	0.03	0.00042	Delayed Rectifier Potassium Channel Acti... [GO:0005251] (p=4.20E-04)
SGIP1	MF	GO:0042562	hormone binding	23	3	0.27	0.0023	Hormone Binding [GO:0042562] (p=2.30E-03)
SH2D4A	MF	GO:0009881	photoreceptor activity	14	2	0.05	0.0012	Photoreceptor Activity [GO:0009881] (p=1.20E-03)
SH3TC2	MF	GO:0004190	aspartic-type endopeptidase activity	15	2	0.05	0.0013	Aspartic-Type Endopeptidase Activity [GO:0004190] (p=1.30E-03)
SHROOM2	MF	GO:0022843	voltage-gated cation channel activity	87	4	0.21	4.7e-05	Voltage-Gated Cation Channel Activity [GO:0022843] (p=4.70E-05)
SHROOM3	MF	GO:0001106	RNA polymerase II transcription corepres...	18	3	0.22	0.0012	Rna Polymerase Ii Transcription Corepres... [GO:0001106] (p=1.20E-03)
SIK2	MF	GO:0003677	DNA binding	1534	33	13.79	5.4e-07	Dna Binding [GO:0003677] (p=5.40E-07)
SLC16A6	MF	GO:0003677	DNA binding	1534	32	19.1	0.0018	Dna Binding [GO:0003677] (p=1.80E-03)
SLC17A7	MF	GO:0005086	ARF guanyl-nucleotide exchange factor ac...	16	2	0.12	0.0059	Arf Guanyl-Nucleotide Exchange Factor Ac... [GO:0005086] (p=5.90E-03)
SLC1A2	MF	GO:0004190	aspartic-type endopeptidase activity	15	2	0.12	0.0067	Aspartic-Type Endopeptidase Activity [GO:0004190] (p=6.70E-03)
SLC24A1	MF	GO:0017127	cholesterol transporter activity	3	2	0.03	0.00029	Cholesterol Transporter Activity [GO:0017127] (p=2.90E-04)
SLC25A24	MF	GO:0003676	nucleic acid binding	2795	132	77.32	1.4e-12	Nucleic Acid Binding [GO:0003676] (p=1.40E-12)
SLC26A2	MF	GO:0001205	RNA polymerase II distal enhancer sequen...	13	2	0.03	0.00038	Rna Polymerase Ii Distal Enhancer Sequen... [GO:0001205] (p=3.80E-04)
SLC2A11	MF	GO:0017127	cholesterol transporter activity	3	2	0.01	9e-06	Cholesterol Transporter Activity [GO:0017127] (p=9.00E-06)
SLC40A1	MF	GO:0004572	mannosyl-oligosaccharide 1,3-1,6-alpha-m...	1	1	0.01	0.0081	Mannosyl-Oligosaccharide 1,3-1,6-Alpha-M... [GO:0004572] (p=8.10E-03)
SLC44A1	MF	GO:0005516	calmodulin binding	124	8	2.19	0.0016	Calmodulin Binding [GO:0005516] (p=1.60E-03)
SLC4A7	MF	GO:0003677	DNA binding	1534	63	36.83	7.3e-06	Dna Binding [GO:0003677] (p=7.30E-06)
SLC6A6	MF	GO:0001103	RNA polymerase II repressing transcripti...	22	5	0.39	3.5e-05	Rna Polymerase Ii Repressing Transcripti... [GO:0001103] (p=3.50E-05)
SMC4	MF	GO:0003677	DNA binding	1534	85	43.95	3.6e-10	Dna Binding [GO:0003677] (p=3.60E-10)
SMURF2	MF	GO:0003677	DNA binding	1534	94	57.13	3.1e-07	Dna Binding [GO:0003677] (p=3.10E-07)
SNRNP200	MF	GO:0003677	DNA binding	1534	113	61.23	1.1e-11	Dna Binding [GO:0003677] (p=1.10E-11)
SPATA6	MF	GO:0003677	DNA binding	1534	97	56.38	1.9e-08	Dna Binding [GO:0003677] (p=1.90E-08)
SPDYE2	MF	GO:0003677	DNA binding	1534	4	0.91	0.0061	Dna Binding [GO:0003677] (p=6.10E-03)
SPTBN5	MF	GO:0017127	cholesterol transporter activity	3	2	0	3.9e-06	Cholesterol Transporter Activity [GO:0017127] (p=3.90E-06)
SRPK1	MF	GO:0001103	RNA polymerase II repressing transcripti...	22	4	0.45	0.00096	Rna Polymerase Ii Repressing Transcripti... [GO:0001103] (p=9.60E-04)
SRRM4	MF	GO:0003677	DNA binding	1534	52	29.1	1.2e-05	Dna Binding [GO:0003677] (p=1.20E-05)
SSX2IP	MF	GO:0003779	actin binding	274	10	3.44	0.0023	Actin Binding [GO:0003779] (p=2.30E-03)
STARD7	MF	GO:0016174	NAD(P)H oxidase activity	4	1	0.01	0.0051	Nad(P)H Oxidase Activity [GO:0016174] (p=5.10E-03)
STARD9	MF	GO:0030623	U5 snRNA binding	1	1	0	0.0036	U5 Snrna Binding [GO:0030623] (p=3.60E-03)
STIM2	MF	GO:0001103	RNA polymerase II repressing transcripti...	22	4	0.39	0.00054	Rna Polymerase Ii Repressing Transcripti... [GO:0001103] (p=5.40E-04)
STK33	MF	GO:0003676	nucleic acid binding	2795	24	12.7	0.00036	Nucleic Acid Binding [GO:0003676] (p=3.60E-04)
SULT1B1	MF	GO:0004190	aspartic-type endopeptidase activity	15	2	0.03	0.00031	Aspartic-Type Endopeptidase Activity [GO:0004190] (p=3.10E-04)
SV2B	MF	GO:0004572	mannosyl-oligosaccharide 1,3-1,6-alpha-m...	1	1	0	0.0023	Mannosyl-Oligosaccharide 1,3-1,6-Alpha-M... [GO:0004572] (p=2.30E-03)
SYNE2	MF	GO:0008134	transcription factor binding	342	24	10.98	0.00027	Transcription Factor Binding [GO:0008134] (p=2.70E-04)
TADA2B	MF	GO:0003724	RNA helicase activity	27	2	0.08	0.003	Rna Helicase Activity [GO:0003724] (p=3.00E-03)
TAOK3	MF	GO:0004143	diacylglycerol kinase activity	11	2	0.13	0.0074	Diacylglycerol Kinase Activity [GO:0004143] (p=7.40E-03)
TBC1D32	MF	GO:0003682	chromatin binding	306	9	2.51	0.00086	Chromatin Binding [GO:0003682] (p=8.60E-04)
TCF3	MF	GO:0003727	single-stranded RNA binding	41	5	0.53	0.00017	Single-Stranded Rna Binding [GO:0003727] (p=1.70E-04)
TCTN1	MF	GO:0004677	DNA-dependent protein kinase activity	3	1	0	0.003	Dna-Dependent Protein Kinase Activity [GO:0004677] (p=3.00E-03)
TDRD7	MF	GO:0005223	intracellular cGMP activated cation chan...	4	1	0	0.0028	Intracellular Cgmp Activated Cation Chan... [GO:0005223] (p=2.80E-03)
TECPR2	MF	GO:0003724	RNA helicase activity	27	2	0.03	0.00044	Rna Helicase Activity [GO:0003724] (p=4.40E-04)
TEX261	MF	GO:0017127	cholesterol transporter activity	3	2	0.02	7.7e-05	Cholesterol Transporter Activity [GO:0017127] (p=7.70E-05)
TFPI2	MF	GO:0015382	sodium:sulfate symporter activity	1	1	0	0.0021	Sodium:Sulfate Symporter Activity [GO:0015382] (p=2.10E-03)
THOC2	MF	GO:0003676	nucleic acid binding	2795	236	148.01	4.3e-17	Nucleic Acid Binding [GO:0003676] (p=4.30E-17)
THRB	MF	GO:0030331	estrogen receptor binding	21	3	0.14	0.00037	Estrogen Receptor Binding [GO:0030331] (p=3.70E-04)
THSD7B	MF	GO:0001103	RNA polymerase II repressing transcripti...	22	3	0.27	0.0023	Rna Polymerase Ii Repressing Transcripti... [GO:0001103] (p=2.30E-03)
TIGD2	MF	GO:0004572	mannosyl-oligosaccharide 1,3-1,6-alpha-m...	1	1	0	0.0013	Mannosyl-Oligosaccharide 1,3-1,6-Alpha-M... [GO:0004572] (p=1.30E-03)
TJP2	MF	GO:0008134	transcription factor binding	342	15	5.27	0.00025	Transcription Factor Binding [GO:0008134] (p=2.50E-04)
TLK2	MF	GO:0001106	RNA polymerase II transcription corepres...	18	3	0.26	0.002	Rna Polymerase Ii Transcription Corepres... [GO:0001106] (p=2.00E-03)
TMEM107	MF	GO:0046975	histone methyltransferase activity (H3-K...	3	1	0.01	0.005	Histone Methyltransferase Activity (H3-K... [GO:0046975] (p=5.00E-03)
TMEM108	MF	GO:0004572	mannosyl-oligosaccharide 1,3-1,6-alpha-m...	1	1	0.01	0.006	Mannosyl-Oligosaccharide 1,3-1,6-Alpha-M... [GO:0004572] (p=6.00E-03)
TMEM133	MF	GO:0008131	primary amine oxidase activity	2	1	0	0.0012	Primary Amine Oxidase Activity [GO:0008131] (p=1.20E-03)
TMEM136	MF	GO:0005249	voltage-gated potassium channel activity	43	2	0.03	0.00026	Voltage-Gated Potassium Channel Activity [GO:0005249] (p=2.60E-04)
TMEM138	MF	GO:0005319	lipid transporter activity	46	2	0.07	0.0023	Lipid Transporter Activity [GO:0005319] (p=2.30E-03)
TMEM231	MF	GO:0004563	beta-N-acetylhexosaminidase activity	4	1	0	0.0012	Beta-N-Acetylhexosaminidase Activity [GO:0004563] (p=1.20E-03)
TMEM237	MF	GO:0017127	cholesterol transporter activity	3	2	0.02	0.00017	Cholesterol Transporter Activity [GO:0017127] (p=1.70E-04)
TMEM86A	MF	GO:0008131	primary amine oxidase activity	2	1	0	0.0039	Primary Amine Oxidase Activity [GO:0008131] (p=3.90E-03)
TOB2	MF	GO:0004572	mannosyl-oligosaccharide 1,3-1,6-alpha-m...	1	1	0	0.0013	Mannosyl-Oligosaccharide 1,3-1,6-Alpha-M... [GO:0004572] (p=1.30E-03)
TOP2B	MF	GO:0003676	nucleic acid binding	2795	104	58.82	2.5e-11	Nucleic Acid Binding [GO:0003676] (p=2.50E-11)
TP53BP2	MF	GO:0005516	calmodulin binding	124	7	1.45	0.0006	Calmodulin Binding [GO:0005516] (p=6.00E-04)
TPD52	MF	GO:0036002	pre-mRNA binding	13	2	0.05	0.0011	Pre-Mrna Binding [GO:0036002] (p=1.10E-03)
TPM1	MF	GO:0016409	palmitoyltransferase activity	29	2	0.09	0.004	Palmitoyltransferase Activity [GO:0016409] (p=4.00E-03)
TRAK1	MF	GO:0004572	mannosyl-oligosaccharide 1,3-1,6-alpha-m...	1	1	0	0.0019	Mannosyl-Oligosaccharide 1,3-1,6-Alpha-M... [GO:0004572] (p=1.90E-03)
TRIM3	MF	GO:0004723	calcium-dependent protein serine/threoni...	6	2	0.04	0.00071	Calcium-Dependent Protein Serine/Threoni... [GO:0004723] (p=7.10E-04)
TRIM41	MF	GO:0003676	nucleic acid binding	2795	63	39.49	1.6e-05	Nucleic Acid Binding [GO:0003676] (p=1.60E-05)
TRMT13	MF	GO:0003676	nucleic acid binding	2795	129	77.32	1.8e-11	Nucleic Acid Binding [GO:0003676] (p=1.80E-11)
TRMT44	MF	GO:0004190	aspartic-type endopeptidase activity	15	2	0.08	0.0029	Aspartic-Type Endopeptidase Activity [GO:0004190] (p=2.90E-03)
TTC13	MF	GO:0005245	voltage-gated calcium channel activity	33	3	0.32	0.0039	Voltage-Gated Calcium Channel Activity [GO:0005245] (p=3.90E-03)
TTC30B	MF	GO:0004719	protein-L-isoaspartate (D-aspartate) O-m...	3	1	0	0.0018	Protein-L-Isoaspartate (D-Aspartate) O-M... [GO:0004719] (p=1.80E-03)
TTC40	MF	GO:0003677	DNA binding	1534	29	12.58	6.1e-06	Dna Binding [GO:0003677] (p=6.10E-06)
TTLL5	MF	GO:0001103	RNA polymerase II repressing transcripti...	22	5	0.41	4.5e-05	Rna Polymerase Ii Repressing Transcripti... [GO:0001103] (p=4.50E-05)
UBE2Q2	MF	GO:0004572	mannosyl-oligosaccharide 1,3-1,6-alpha-m...	1	1	0.01	0.0098	Mannosyl-Oligosaccharide 1,3-1,6-Alpha-M... [GO:0004572] (p=9.80E-03)
UBN1	MF	GO:0003676	nucleic acid binding	2795	211	144.97	1.1e-10	Nucleic Acid Binding [GO:0003676] (p=1.10E-10)
UNC119	MF	GO:0032403	protein complex binding	578	7	1.37	0.00028	Protein Complex Binding [GO:0032403] (p=2.80E-04)
USP10	MF	GO:0003714	transcription corepressor activity	160	8	2.02	0.00094	Transcription Corepressor Activity [GO:0003714] (p=9.40E-04)
USP15	MF	GO:0003676	nucleic acid binding	2795	75	48.05	7e-06	Nucleic Acid Binding [GO:0003676] (p=7.00E-06)
USP2	MF	GO:0008289	lipid binding	363	1	0.11	0.1	Lipid Binding [GO:0008289] (p=1.00E-01)
USP30	MF	GO:0003682	chromatin binding	306	20	7.38	4.9e-05	Chromatin Binding [GO:0003682] (p=4.90E-05)
VEZF1	MF	GO:0008134	transcription factor binding	342	22	8.48	4e-05	Transcription Factor Binding [GO:0008134] (p=4.00E-05)
VIPR1	MF	GO:0009881	photoreceptor activity	14	2	0.04	0.00057	Photoreceptor Activity [GO:0009881] (p=5.70E-04)
VPS36	MF	GO:0003677	DNA binding	1534	71	41.37	1.7e-06	Dna Binding [GO:0003677] (p=1.70E-06)
VPS37A	MF	GO:0003677	DNA binding	1534	43	23.04	2.2e-05	Dna Binding [GO:0003677] (p=2.20E-05)
VRK3	MF	GO:0008134	transcription factor binding	342	12	2.67	1.2e-05	Transcription Factor Binding [GO:0008134] (p=1.20E-05)
WDR20	MF	GO:0003677	DNA binding	1534	73	39.71	6.6e-08	Dna Binding [GO:0003677] (p=6.60E-08)
WDR31	MF	GO:0004190	aspartic-type endopeptidase activity	15	2	0.1	0.0044	Aspartic-Type Endopeptidase Activity [GO:0004190] (p=4.40E-03)
WDR62	MF	GO:0032029	myosin tail binding	1	1	0	0.00049	Myosin Tail Binding [GO:0032029] (p=4.90E-04)
WDR76	MF	GO:0004843	ubiquitin-specific protease activity	58	6	0.93	0.00032	Ubiquitin-Specific Protease Activity [GO:0004843] (p=3.20E-04)
WDR90	MF	GO:0030621	U4 snRNA binding	1	1	0	0.0027	U4 Snrna Binding [GO:0030621] (p=2.70E-03)
WDTC1	MF	GO:0004723	calcium-dependent protein serine/threoni...	6	2	0.07	0.0021	Calcium-Dependent Protein Serine/Threoni... [GO:0004723] (p=2.10E-03)
WHSC1	MF	GO:0042393	histone binding	116	19	5.33	1.2e-06	Histone Binding [GO:0042393] (p=1.20E-06)
WLS	MF	GO:0005249	voltage-gated potassium channel activity	43	3	0.27	0.0024	Voltage-Gated Potassium Channel Activity [GO:0005249] (p=2.40E-03)
XIAP	MF	GO:0003677	DNA binding	1534	62	35.01	2.6e-06	Dna Binding [GO:0003677] (p=2.60E-06)
XPC	MF	GO:0001103	RNA polymerase II repressing transcripti...	22	2	0.1	0.0042	Rna Polymerase Ii Repressing Transcripti... [GO:0001103] (p=4.20E-03)
XYLT1	MF	GO:0008134	transcription factor binding	342	13	4.83	0.0011	Transcription Factor Binding [GO:0008134] (p=1.10E-03)
YBX1	MF	GO:0003727	single-stranded RNA binding	41	3	0.19	0.00083	Single-Stranded Rna Binding [GO:0003727] (p=8.30E-04)
YOD1	MF	GO:0003677	DNA binding	1534	26	8.18	1e-08	Dna Binding [GO:0003677] (p=1.00E-08)
YPEL2	MF	GO:0003677	DNA binding	1534	21	9.09	0.00011	Dna Binding [GO:0003677] (p=1.10E-04)
ZBED3	MF	GO:0001103	RNA polymerase II repressing transcripti...	22	5	0.22	1.9e-06	Rna Polymerase Ii Repressing Transcripti... [GO:0001103] (p=1.90E-06)
ZBTB24	MF	GO:0004505	phenylalanine 4-monooxygenase activity	2	1	0	0.0028	Phenylalanine 4-Monooxygenase Activity [GO:0004505] (p=2.80E-03)
ZBTB34	MF	GO:0003677	DNA binding	1534	33	10.76	3.4e-10	Dna Binding [GO:0003677] (p=3.40E-10)
ZDHHC2	MF	GO:0008134	transcription factor binding	342	25	9.39	7.7e-06	Transcription Factor Binding [GO:0008134] (p=7.70E-06)
ZDHHC5	MF	GO:0017127	cholesterol transporter activity	3	2	0.02	0.00014	Cholesterol Transporter Activity [GO:0017127] (p=1.40E-04)
ZNF19	MF	GO:0001103	RNA polymerase II repressing transcripti...	22	3	0.12	0.00019	Rna Polymerase Ii Repressing Transcripti... [GO:0001103] (p=1.90E-04)
ZNF30	MF	GO:0017127	cholesterol transporter activity	3	1	0	0.0015	Cholesterol Transporter Activity [GO:0017127] (p=1.50E-03)
ZNF326	MF	GO:0001103	RNA polymerase II repressing transcripti...	22	4	0.23	7.5e-05	Rna Polymerase Ii Repressing Transcripti... [GO:0001103] (p=7.50E-05)
ZNF396	MF	GO:0004382	guanosine-diphosphatase activity	1	1	0	0.0027	Guanosine-Diphosphatase Activity [GO:0004382] (p=2.70E-03)
ZNF491	MF	GO:0003677	DNA binding	1534	32	11.52	1.3e-08	Dna Binding [GO:0003677] (p=1.30E-08)
ZNF639	MF	GO:0003676	nucleic acid binding	2795	67	41.7	6.6e-06	Nucleic Acid Binding [GO:0003676] (p=6.60E-06)
ZNF687	MF	GO:0001103	RNA polymerase II repressing transcripti...	22	5	0.37	2.8e-05	Rna Polymerase Ii Repressing Transcripti... [GO:0001103] (p=2.80E-05)
	MF	GO:0030623	U5 snRNA binding	1	1	0	0.0019	U5 Snrna Binding [GO:0030623] (p=1.90E-03)
	MF	GO:0001106	RNA polymerase II transcription corepres...	18	1	0.01	0.0053	Rna Polymerase Ii Transcription Corepres... [GO:0001106] (p=5.30E-03)
